# Supplementary material for: Circulating myeloid-derived MMP8 in stress susceptibility and depression
Source: Nature. 2024 Feb 7;626(8001):1108–15. doi: 10.1038/s41586-023-07015-2 (PMC10901735; doi:10.1038/s41586-023-07015-2)
Supplement: Supplementary file 3 — This file contains the antibodies used in the CyTOF experiments. [file 41586_2023_7015_MOESM3_ESM.xlsx]

## Sheet: CyTOF Blood Panel
Antibody	Clone	Source	Catalog Number
Rh103Di::Viability		Fluidigm	201103A
In113Di::Thy1.2	30-H12	Biolegend	105302
Pr141Di::Ly6G	1A8	Fluidigm	3141008B
Nd142Di::CD11c	N418	Biolegend	117302
Nd143Di::TCRb	H57-597	Fluidigm	3143010B
Nd144Di:CD24	M1/69	Biolegend	101802
Nd145Di::CD69	H1.2F3	Fluidigm	3145005B
Nd146Di::F4/80	BM8	Fluidigm	3146008B
Sm147Di::CD45_147	30-F11	Fluidigm	3147003B
Nd148Di::CD11b	M1/70	Biolegend	101202
Sm149Di::CD19	6D5	Biolegend	115502
Nd150Di::IgD	11-26c.2a	Biolegend	405702
Eu151Di::CD25	3C7	Fluidigm	3151007B
Sm152Di::SiglecF	S17007L	Biolegend	155502
Sm154Di::CD169	3D6.112	Biolegend	142402
Gd156Di::CD64	X54-5/7.1	Biolegend	139302
Gd160Di::CD62L	MEL-14	Fluidigm	3160008B
Dy161Di::CD103	2E7	Biolegend	121402
Dy162Di::Ly6C	HK1.4	Biolegend	128002
Erl166Di::CD117	2B8	Biolegend	105802
Er168Di::CD8	53-6.7	Biolegend	100702
Tm169Di::CD45_169	30-F11	Fluidigm	3147003B
Er170Di::NK1.1	PK136	Fluidigm	3170002B
Yb171Di::CD44	IM7	Biolegend	103002
Yb172Di::CD4	RM4-5	Fluidigm	3172003B
Yb174Di::MHCII	M5/114.15.2	Biolegend	107602
Lu175Di::CD127	A7R34	Biolegend	135002
Lu176Di::CX3CR1	SA011F11	Biolegend	149002

## Sheet: CyTOF Brain Panel
Antibody	Clone	Source	Catalog Number
Rh103Di::Viability		Fluidigm	201103A
In113Di::Thy1.2	30-H12	Biolegend	105302
Pr141Di::Ly6G	1A8	Fluidigm	3141008B
Nd142Di::CD11c	N418	Biolegend	117302
Nd143Di::TCRb	H57-597	Fluidigm	3143010B
Nd144Di::CD24	M1/69	Biolegend	101802
Nd145Di::CD69	H1.2F3	Fluidigm	3145005B
CD88-APC	20/70	Biolegend	135808
Sm147Di::anti-APC	APC003	Biolegend	408002
Nd148Di::CD11b	M1/70	Biolegend	101202
Sm149Di::CD19	6D5	Biolegend	115502
Nd150Di::IgD	11-26c.2a	Biolegend	405702
Eu151Di::CD25	3C7	Fluidigm	3151007B
Sm152Di::SiglecF	S17007L	Biolegend	155502
Eu153Di::CD8	53-6.7	Fluidigm	3153012B
Sm154Di::CD169	3D6.112	Biolegend	142402
Gd156Di::CD14	Sa14-2	Fluidigm	3156009B
Gd158Di::CD117	2B8	Biolegend	105802
Gd160Di::CD62L	MEL-14	Fluidigm	3160008B
Dy161Di::CD103	2E7	Biolegend	121402
Dy162Di::Ly6C	HK1.4	Biolegend	128002
Ho165Di::CD45	30-F11	Fluidigm	3147003B
Tm169Di::CD206	C068C2	Fluidigm	3169021B
Er170Di::NK1.1	PK136	Fluidigm	3170002B
Yb171Di::CD38	90	Fluidigm	3171007B
Yb172Di::CD4	RM4-5	Fluidigm	3172003B
Yb174Di::MHCII	M5/114.15.2	Biolegend	107602
Lu175Di::CD127	A7R34	Biolegend	135002
Yb176Di::CX3CR1	SA011F11	Biolegend	149002
