# Supplementary material for: Circulating myeloid-derived MMP8 in stress susceptibility and depression
Source: Nature. 2024 Feb 7;626(8001):1108–15. doi: 10.1038/s41586-023-07015-2 (PMC10901735; doi:10.1038/s41586-023-07015-2)
Supplement: Supplementary file 4 — This file contains detailed statistical information. [file 41586_2023_7015_MOESM4_ESM.xlsx]

## Sheet: Figure 1
Figure	Variable	Groups (n) compared	Statistical test	Test statistics
				Main effect	Pairwise comparisons
Figure 1c	Ly6Chi monocytes of total CD45+ cells (%)	CON (10) SUS (10) RES (8)	One-way ANOVA (post hoc test: Bonferroni)	F(2, 25)=17.31 p<0.0001	CON vs. SUS, p=0.0001 CON vs. RES, p<0.0001 SUS vs. RES, p>0.9999
Figure 1c	Neutrophils of total CD45+ cells (%)	CON (10) SUS (10) RES (9)	One-way ANOVA (post hoc test: Bonferroni)	F(2, 26)=14.32 p<0.0001	CON vs. SUS, p=0.0001 CON vs. RES, p=0.0007 SUS vs. RES, p>0.9999
Figure 1c	Naïve B cells of total CD45+ cells (%)	CON (10) SUS (10) RES (9)	One-way ANOVA (post hoc test: Bonferroni)	F(2, 26)=6.355 p=0.0057	CON vs. SUS, p=0.0089 CON vs. RES, p=0.0274 SUS vs. RES, p>0.9999
Figure 1c	Transitional B cells of total CD45+ cells (%)	CON (10) SUS (10) RES (9)	One-way ANOVA (post hoc test: Bonferroni)	F(2, 26)=8.699 p=0.0013	CON vs. SUS, p=0.0015 CON vs. RES, p=0.0152 SUS vs. RES, p>0.9999
Figure 1c	Memory B cells of total CD45+ cells (%)	CON (10) SUS (10) RES (9)	One-way ANOVA (post hoc test: Bonferroni)	F(2, 26)=8.059 p=0.0019	CON vs. SUS, p=0.0021 CON vs. RES, p=0.0246 SUS vs. RES, p>0.9999
Figure 1d	Monocytes (per μl blood)	Healthy controls (52) Major depressive disorder (131)	Two-sided Student's t-test	t(181)=3.279 p=0.0013
Figure 1e	Perceived Stress Scale x Monocytes (per μl blood)	Healthy controls /Major depressive disorder (169)	Pearson correlation	r=0.2563 p=0.0008
Figure 1f	Neutrophils (per μl blood)	Healthy controls (52) Major depressive disorder (131)	Two-sided Student's t-test	t(181)=3.268 p=0.0013
Figure 1g	Perceived Stress Scale x Neutrophils (per μl blood)	Healthy controls /Major depressive disorder (169)	Pearson correlation	r=0.2563 p=0.0008
Figure 1i	Ly6Chi monocytes of total CD45+ cells (%)	CON (6) SUS (8) RES (7)	One-way ANOVA (post hoc test: Bonferroni)	F(2, 18)=5.865 p=0.0109	CON vs. SUS, p=0.0091 CON vs. RES, p=0.2369 SUS vs. RES, p=0.4003

## Sheet: Figure 2
Figure	Variable	Groups (n) compared	Statistical test	Test statistics
				Main effect	Pairwise comparisons
2c	No of. Ccr2rfp+ monocytes (whole brain)	CON (9) SUS (8) RES (4)	One-way ANOVA (post hoc test: Bonferroni)	F(2, 18)=6.569 p=0.0072	CON vs. SUS, p=0.0075 CON vs. RES, p>0.9999 SUS vs. RES, p=0.1035
2d	No of. Ccr2rfp+ monocytes (Cerebrum related) x Social interaction ratio	CON/SUS/RES (21)	Pearson correlation	r=-0.6536 p=0.0013
	No of. Ccr2rfp+ monocytes (Perirhinal area) x Social interaction ratio	CON/SUS/RES (21)	Pearson correlation	r=-0.5934 p=0.0046
	No of. Ccr2rfp+ monocytes (Nucleus accumbens) x Social interaction ratio	CON/SUS/RES (21)	Pearson correlation	r=-0.5807 p=0.0058
	No of. Ccr2rfp+ monocytes (Cortical subplate) x Social interaction ratio	CON/SUS/RES (22)	Pearson correlation	r=-0.5628 p=0.0064
	No of. Ccr2rfp+ monocytes (Ventricular systems) x Social interaction ratio	CON/SUS/RES (22)	Pearson correlation	r=-0.5579 p=0.007
	No of. Ccr2rfp+ monocytes (Corticospinal tract) x Social interaction ratio	CON/SUS/RES (21)	Pearson correlation	r=-0.5475 p=0.0102
	No of. Ccr2rfp+ monocytes (Globus pallidus) x Social interaction ratio	CON/SUS/RES (22)	Pearson correlation	r=-0.529 p=0.0114
	No of. Ccr2rfp+ monocytes (Medulla) x Social interaction ratio	CON/SUS/RES (22)	Pearson correlation	r=-0.5289 p=0.0114
	No of. Ccr2rfp+ monocytes (Thalamus) x Social interaction ratio	CON/SUS/RES (21)	Pearson correlation	r=-0.5228 p=0.015
	No of. Ccr2rfp+ monocytes (Agranular insular area) x Social interaction ratio	CON/SUS/RES (21)	Pearson correlation	r=-0.5202 p=0.0156

## Sheet: Figure 3
Figure	Variable	Groups (n) compared	Statistical test	Test statistics
				Main effect	Pairwise comparisons
Figure 3a	MMP8 (ng/ml)	CON (8) SUS (16) RES (7)	One-way ANOVA (post hoc test: Bonferroni)	F(2, 28)=19.59 p<0.0001	CON vs. SUS, p<0.0001 CON vs. RES, p=0.0528 SUS vs. RES, p=0.0166
Figure 3b	MMP8 (ng/ml) x Social interaction ratio	CON/SUS/RES (31)	Pearson correlation	r=-0.7047 p<0.0001
Figure 3c	MMP8 (ng/ml)	Healthy controls (29) Major depressive disorder (40)	Two-sided Student's t-test	t(67)=2.178 p=0.0329
Figure 3d	Perceived Stress Scale x MMP8 (ng/ml)	HC/MDD (69)	Pearson correlation	r=0.2565 p=0.0348
Figure 3e	MMP8 (normalized to total protein)	CON (6) SUS (5) RES (6)	One-way ANOVA (post hoc test: Bonferroni)	F(2, 14)=9.999 p=0.0020	CON vs. SUS, p=0.0020 CON vs. RES, p=0.8409 SUS vs. RES, p=0.0168
Figure 3i	No. of Biotin puncta	AAV-shRNA-Cldn5 (4 animals, 11 brain slices) AAV-shRNA (5 animals, 14 brain slices)	Linear mixed model	p=0.0248
Figure 3l	Extracellular space (%)	CON (3) SUS (3) RES (3)	One-way ANOVA (post hoc test: Bonferroni)	F(2, 6)=5.502 p=0.0439	CON vs. SUS, p=0.0482 CON vs. RES, p=0.4091 SUS vs. RES, p=0.4841
Figure 3m	Extracellular space (%) x MMP8 (ng/ml)	CON/SUS/RES (9)	Pearson correlation	r=0.8300 p=0.0056

## Sheet: Figure 4
Figure	Variable	Groups (n) compared	Statistical test	Test statistics
				Main effect	Pairwise comparisons
Figure 4b	Social interaction ratio	Unstressed-Vehicle (10) Unstressed-rMMP8 (10) Stressed-VEH (20) Stressed-rMMP8 (21)	2-way ANOVA (post hoc test: Tukey)	Interaction: F(1, 57)=1.175, p=0.2830 Stress: F(1, 57)=11.26, p=0.0014 Group: F(1, 57)=0.2078, p=0.6502	Unstressed-VEH vs. Unstressed-rMMP8, p=0.9807 Unstressed-VEH vs. Stressed-VEH, p=0.3870 Unstressed-VEH vs. Stressed-rMMP8, p=0.0433 Unstressed-rMMP8 vs. Stressed-VEH, p=0.1850 Unstressed-rMMP8 vs. Stressed-rMMP8, p=0.0134 Stressed-VEH vs. Stressed-rMMP8, p=0.5391
Figure 4d	Duration (s)	Pre-test-paired (18) Pre-test-unpaired (18) Post-test-paired (18) Post-test-unpaired (18)	2-way ANOVA (post hoc test: Tukey)	Interaction: F(1, 68)=12.17, p=0.0009 Test: F(1, 68)=0.4737, p=0.4936 Chamber: F(1, 68)=3.509, p=0.0653	Pre-test-paired vs. pre-test-unpaired, p>0.9999 Pre-test-paired vs. post-test-paired, p=0.3102 Pre-test-paired vs. post-test-unpaired, p=0.4471 Pre-test-unpaired vs. post-test-paired, p>0.9999 Pre-test-unpaired vs. post-test-unpaired, p=0.0259 Post-test-paired vs. post-test-unpaired, p=0.0019
Figure 4e	Duration (s)	Pre-test-paired (16) Pre-test-unpaired (16) Post-test-paired (16) Post-test-unpaired (16)	2-way ANOVA (post hoc test: Tukey)	Interaction: F(1, 60)=4.365, p=0.0409 Test: F(1, 60)=0.5928, p=0.4444 Chamber: F(1, 60)=0.3286, p=0.5686	Pre-test-paired vs. pre-test-unpaired, p=0.7078 Pre-test-paired vs. post-test-paired, p=0.7874 Pre-test-paired vs. post-test-unpaired, p=0.7782 Pre-test-unpaired vs. post-test-paired, p=0.999 Pre-test-unpaired vs. post-test-unpaired, p=0.1916 Post-test-paired vs. post-test-unpaired, p=0.2464
Figure 4g	MMP8 (ng/ml)	WT-->WT-CON (6) Mmp8-/-->WT-CON (7) WT-->WT-CSDS (15) Mmp8-/-->WT-CSDS (17)	2-way ANOVA (post hoc test: Tukey)	Interaction: F(1, 41)=0.1302, p=0.7201 Stress: F(1, 41)=0.1302, p=0.7201 Group: F(1, 41)=59.95, p<0.0001	WT-->WT-CON vs. Mmp8-/--->WT-CON, p=0.0005 WT-->WT-CON vs. WT-->WT-CSDS, p=0.9603 WT-->WT-CON vs. Mmp8-/--->WT-CSDS, p<0.0001 Mmp8-/--->WT-CON vs. WT-->WT-CSDS, p<0.0001 Mmp8-/--->WT-CON vs. Mmp8-/--->WT-CSDS, p>0.9999 WT-->WT-CSDS vs. Mmp8-/--->WT-CSDS, p<0.0001
Figure 4h	Social interaction ratio	WT-->WT-CON (6) Mmp8-/-->WT-CON (7) WT-->WT-CSDS (14) Mmp8-/-->WT-CSDS (17)	2-way ANOVA (post hoc test: Tukey)	Interaction: F(1, 40)=4.241, p=0.0460 Stress: F(1, 40)=11.43, p=0.0016 Group: F(1, 40)=1.232, p=0.2736	WT-->WT-CON vs. Mmp8-/--->WT-CON, p=0.9416 WT-->WT-CON vs. WT-->WT-CSDS, p=0.0035 WT-->WT-CON vs. Mmp8-/--->WT-CSDS, p=0.3980 Mmp8-/--->WT-CON vs. WT-->WT-CSDS, p=0.0132 Mmp8-/--->WT-CON vs. Mmp8-/--->WT-CSDS, p=0.7638 WT-->WT-CSDS vs. Mmp8-/--->WT-CSDS, p=0.0287
Figure 4i	Time in corners (s) CD-1 present	WT-->WT-CON (6) Mmp8-/-->WT-CON (7) WT-->WT-CSDS (15) Mmp8-/-->WT-CSDS (15)	2-way ANOVA (post hoc test: Tukey)	Interaction: F(1, 39)=3.878, p=0.0561 Stress: F(1, 39)=3.159, p=0.0833 Group: F(1, 39)=3.329, p=0.0757	WT-->WT-CON vs. Mmp8-/--->WT-CON, p=0.9998 WT-->WT-CON vs. WT-->WT-CSDS, p=0.0632 WT-->WT-CON vs. Mmp8-/--->WT-CSDS, p>0.9999 Mmp8-/--->WT-CON vs. WT-->WT-CSDS, p=0.0581 Mmp8-/--->WT-CON vs. Mmp8-/--->WT-CSDS, p=0.9990 WT-->WT-CSDS vs. Mmp8-/--->WT-CSDS, p=0.0070
Figure 4k	Time in interaction zone (s) Juvenile present	WT-->WT-CON (6) Mmp8-/-->WT-CON (7) WT-->WT-CSDS (14) Mmp8-/-->WT-CSDS (16)	2-way ANOVA (post hoc test: Tukey)	Interaction: F(1, 39)=4.061, p=0.0508 Stress: F(1, 39)=1.337, p=0.2545 Group: F(1, 39)=6.166, p=0.0174	WT-->WT-CON vs. Mmp8-/--->WT-CON, p=0.9922 WT-->WT-CON vs. WT-->WT-CSDS, p=0.1513 WT-->WT-CON vs. Mmp8-/--->WT-CSDS, p=0.7929 Mmp8-/--->WT-CON vs. WT-->WT-CSDS, p=0.0581 Mmp8-/--->WT-CON vs. Mmp8-/--->WT-CSDS, p=0.9214 WT-->WT-CSDS vs. Mmp8-/--->WT-CSDS, p=0.0011
Figure 4l	Extracellular space (%)	WT-->WT-CSDS (3) Mmp8-/--->WT-CSDS (3)	Two-sided Student's t-test	t(4)=11.77 p=0.0003
Figure 4n	Action potentials (count)	CON-WT (6) CON-cKO (5) CSDS-WT (5) CSDS-cKO (5)	2-way ANOVA (post hoc test: Tukey)	Interaction: F(45, 1360)=5.004, p<0.0001 Stress: F(15, 1360)=61.01, p<0.0001 Group: F(3, 1360)=84.32, p<0.0001	0 CON-WT vs. CON-cKO, p>0.9999 CON-WT vs. CSDS-WT, p>0.9999 CON-WT vs. CSDS-cKO, p>0.9999 CON-cKO vs. CSDS-WT, p>0.9999 CON-cKO vs. CSDS-cKO, p>0.9999 CSDS-WT vs. CSDS-cKO, p>0.9999
					20 CON-WT vs. CON-cKO, p>0.9999 CON-WT vs. CSDS-WT, p>0.9999 CON-WT vs. CSDS-cKO, p>0.9999 CON-cKO vs. CSDS-WT, p>0.9999 CON-cKO vs. CSDS-cKO, p>0.9999 CSDS-WT vs. CSDS-cKO, p>0.9999
					40 CON-WT vs. CON-cKO, p>0.9999 CON-WT vs. CSDS-WT, p>0.9999 CON-WT vs. CSDS-cKO, p>0.9999 CON-cKO vs. CSDS-WT, p>0.9999 CON-cKO vs. CSDS-cKO, p>0.9999 CSDS-WT vs. CSDS-cKO, p>0.9999
					60 CON-WT vs. CON-cKO, p>0.9999 CON-WT vs. CSDS-WT, p>0.9999 CON-WT vs. CSDS-cKO, p=0.9642 CON-cKO vs. CSDS-WT, p>0.9999 CON-cKO vs. CSDS-cKO, p=0.9699 CSDS-WT vs. CSDS-cKO, p=0.9424
					80 CON-WT vs. CON-cKO, p>0.9999 CON-WT vs. CSDS-WT, p>0.9999 CON-WT vs. CSDS-cKO, p=0.7557 CON-cKO vs. CSDS-WT, p>0.9999 CON-cKO vs. CSDS-cKO, p=0.7381 CSDS-WT vs. CSDS-cKO, p=0.6739
					100 CON-WT vs. CON-cKO, p=0.9996 CON-WT vs. CSDS-WT, p=0.9605 CON-WT vs. CSDS-cKO, p=0.4768 CON-cKO vs. CSDS-WT, p=0.9151 CON-cKO vs. CSDS-cKO, p=0.3636 CSDS-WT vs. CSDS-cKO, p=0.6402
					120 CON-WT vs. CON-cKO, p=0.9754 CON-WT vs. CSDS-WT, p=0.4833 CON-WT vs. CSDS-cKO, p=0.2911 CON-cKO vs. CSDS-WT, p=0.1769 CON-cKO vs. CSDS-cKO, p=0.0971 CSDS-WT vs. CSDS-cKO, p=0.9379
					140 CON-WT vs. CON-cKO, p=0.9826 CON-WT vs. CSDS-WT, p=0.0252 CON-WT vs. CSDS-cKO, p=0.2028 CON-cKO vs. CSDS-WT, p=0.0030 CON-cKO vs. CSDS-cKO, p=0.0657 CSDS-WT vs. CSDS-cKO, p=0.9124
					160 CON-WT vs. CON-cKO, p=0.9890 CON-WT vs. CSDS-WT, p=0.0002 CON-WT vs. CSDS-cKO, p=0.2868 CON-cKO vs. CSDS-WT, p<0.0001 CON-cKO vs. CSDS-cKO, p=0.1211 CSDS-WT vs. CSDS-cKO, p=0.0933
					180 CON-WT vs. CON-cKO, p=0.9754 CON-WT vs. CSDS-WT, p<0.0001 CON-WT vs. CSDS-cKO, p=0.4823 CON-cKO vs. CSDS-WT, p<0.0001 CON-cKO vs. CSDS-cKO, p=0.2079 CSDS-WT vs. CSDS-cKO, p=0.0021
					200 CON-WT vs. CON-cKO, p=0.9652 CON-WT vs. CSDS-WT, p<0.0001 CON-WT vs. CSDS-cKO, p=0.7291 CON-cKO vs. CSDS-WT, p<0.0001 CON-cKO vs. CSDS-cKO, p=0.3846 CSDS-WT vs. CSDS-cKO, p<0.0001
					220 CON-WT vs. CON-cKO, p=0.8745 CON-WT vs. CSDS-WT, p<0.0001 CON-WT vs. CSDS-cKO, p=0.9220 CON-cKO vs. CSDS-WT, p<0.0001 CON-cKO vs. CSDS-cKO, p=0.4626 CSDS-WT vs. CSDS-cKO, p<0.0001
					240 CON-WT vs. CON-Cko, p=0.7699 CON-WT vs. CSDS-WT, p<0.0001 CON-WT vs. CSDS-cKO, p>0.9999 CON-cKO vs. CSDS-WT, p<0.0001 CON-cKO vs. CSDS-cKO, p=0.7537 CSDS-WT vs. CSDS-cKO, p<0.0001
					260 CON-WT vs. CON-cKO, p=0.6097 CON-WT vs. CSDS-WT, p<0.0001 CON-WT vs. CSDS-cKO, p=0.9006 CON-cKO vs. CSDS-WT, p<0.0001 CON-cKO vs. CSDS-cKO, p=0.9458 CSDS-WT vs. CSDS-cKO, p<0.0001
					280 CON-WT vs. CON-cKO, p=0.4155 CON-WT vs. CSDS-WT, p<0.0001 CON-WT vs. CSDS-cKO, p=0.5959 CON-cKO vs. CSDS-WT, p<0.0001 CON-cKO vs. CSDS-cKO, p=0.9918 CSDS-WT vs. CSDS-cKO, p<0.0001
					300 CON-WT vs. CON-cKO, p=0.3574 CON-WT vs. CSDS-WT, p=0.0001 CON-WT vs. CSDS-cKO, p=0.3026 CON-cKO vs. CSDS-WT, p<0.0001 CON-cKO vs. CSDS-cKO, p=0.9992 CSDS-WT vs. CSDS-cKO, p<0.0001
Figure 4p	sEPCs (Hz) frequency	CON-WT (6) CON-cKO (5) CSDS-WT (5) CSDS-cKO (5)	2-way ANOVA (post hoc test: Tukey)	Interaction: F(1, 80)=11.08, p=0.0013 Stress: F(1, 80)=2.078, p=0.1534 Group: F(1, 80)=7.328, p=0.0083	CON-WT vs. CON-cKO, p=0.9753 CON-WT vs. CSDS-WT, p=0.0042 CON-WT vs. CSDS-cKO, p=0.8450 CON-cKO vs. CSDS-WT, p=0.0086 CON-cKO vs. CSDS-cKO, p=0.5719 CSDS-WT vs. CSDS-cKO, p=0.0001

## Sheet: Extended Data Figure 1
Figure	Variable	Groups (n) compared	Statistical test	Test statistics
				Main effect	Pairwise comparisons
Extended Data Figure 1b	Social interaction ratio	CON (10) SUS (10) RES (9)	One-way ANOVA (post hoc test: Bonferroni)	F(2, 26)=32.49 p<0.0001	CON vs. SUS, p<0.0001 CON vs. RES, p>0.9999 SUS vs. RES, p<0.0001
Extended Data Figure 1c	Locomotion (cm)	CON (10) SUS (10) RES (9)	One-way ANOVA (post hoc test: Bonferroni)	F(2, 26)=1.638 p=0.2137
Extended Data Figure 1e	Ly6Clowmonocytes of total CD45+ cells (%)	CON (10) SUS (9) RES (8)	One-way ANOVA (post hoc test: Bonferroni)	F(2, 24)=0.6321 p=0.5401
Extended Data Figure 1e	Dendritic cells of total CD45+ cells (%)	CON (9) SUS (9) RES (9)	One-way ANOVA (post hoc test: Bonferroni)	F(2, 24)=1.329 p = 0.2836
Extended Data Figure 1e	Monocyte-derived dendritic cells of total CD45+ cells (%)	CON (9) SUS (10) RES (9)	One-way ANOVA (post hoc test: Bonferroni)	F(2, 25)=1.569 p=0.2281
Extended Data Figure 1e	Natural killer cells of total CD45+ cells (%)	CON (9) SUS (9) RES (8)	One-way ANOVA (post hoc test: Bonferroni)	F(2, 23)=4.045 p=0.0312	CON vs. SUS, p=0.0580 CON vs. RES, p=0.0777 SUS vs. RES, p>0.9999
Extended Data Figure 1e	CD4+ T cells of total CD45+ cells (%)	CON (10) SUS (9) RES (9)	One-way ANOVA (post hoc test: Bonferroni)	F(2, 25)=0.5428 p=0.5878
Extended Data Figure 1e	CD8+ T cells (CD44hi, CD62Llow) of total CD45+ cells (%)	CON (10) SUS (10) RES (9)	One-way ANOVA (post hoc test: Bonferroni)	F(2, 26)=0.3416 p=0.7138
Extended Data Figure 1e	CD8+ T cells (CD44hi, CD62Lhi) of total CD45+ cells (%)	CON (10) SUS (9) RES (9)	One-way ANOVA (post hoc test: Bonferroni)	F(2, 25)=1.051 p=0.3644
Extended Data Figure 1e	CD8+ T cells (CD44low, CD62Lhi) of total CD45+ cells (%)	CON (10) SUS (10) RES (9)	One-way ANOVA (post hoc test: Bonferroni)	F(2, 26)=0.9146 p=0.4132
Extended Data Figure 1e	CD8+ T cells (CD44low, CD62Llow) of total CD45+ cells (%)	CON (10) SUS (10) RES (9)	One-way ANOVA (post hoc test: Bonferroni)	F(2, 26)=0.3814 p=0.6867
Extended Data Figure 1e	Eosinophils of total CD45+ cells (%)	CON (10) SUS (10) RES (8)	One-way ANOVA (post hoc test: Bonferroni)	F(2, 25)=2.022 p=0.1535
Extended Data Figure 1e	Undefined of total CD45+ cells (%)	CON (9) SUS (10) RES (9)	One-way ANOVA (post hoc test: Bonferroni)	F(2, 25)=0.7653 p=0.4758
Extended Data Figure 1f	Social interaction ratio	CON (6) SUS (8) RES (7)	One-way ANOVA (post hoc test: Bonferroni)	F(2, 18)=26.10 p<0.0001	CON vs. SUS, p<0.0001 CON vs. RES, p>0.9999 SUS vs. RES, p<0.0001
Extended Data Figure 1g	Locomotion (cm)	CON (6) SUS (8) RES (7)	One-way ANOVA (post hoc test: Bonferroni)	F(2, 18)=5.958 p=0.0103	CON vs. SUS, p=0.0331 CON vs. RES, p=0.0145 SUS vs. RES, p>0.9999
Extended Data Figure 1i	Microglia of total CD45+ cells (%)	CON (6) SUS (8) RES (7)	One-way ANOVA (post hoc test: Bonferroni)	F(2, 18)=1.826 p=0.1897
Extended Data Figure 1i	Border-associated macrophages of total CD45+ cells (%)	CON (6) SUS (8) RES (7)	One-way ANOVA (post hoc test: Bonferroni)	F(2, 18)=0.2062 p=0.8156
Extended Data Figure 1i	Dendritic cells of total CD45+ cells (%)	CON (6) SUS (8) RES (7)	One-way ANOVA (post hoc test: Bonferroni)	F(2, 18)=1.011 p=0.3837
Extended Data Figure 1i	Natural killer cells of total CD45+ cells (%)	CON (5) SUS (8) RES (7)	One-way ANOVA (post hoc test: Bonferroni)	F(2, 17)=1.586 p=0.2335
Extended Data Figure 1i	B cells of total CD45+ cells (%)	CON (6) SUS (8) RES (7)	One-way ANOVA (post hoc test: Bonferroni)	F(2, 18)=1.150 p=0.3388
Extended Data Figure 1i	Ly6Clow monocytes of total CD45+ cells (%)	CON (6) SUS (8) RES (7)	One-way ANOVA (post hoc test: Bonferroni)	F(2, 18)=1.123 p=0.3471
Extended Data Figure 1i	Neutrophils of total CD45+ cells (%)	CON (6) SUS (7) RES (7)	One-way ANOVA (post hoc test: Bonferroni)	F(2, 17)=0.9999 p=0.3886
Extended Data Figure 1i	CD4+ T cells of total CD45+ cells (%)	CON (6) SUS (8) RES (7)	One-way ANOVA (post hoc test: Bonferroni)	F(2, 18)=1.631 p=0.2233
Extended Data Figure 1i	CD8+ T cells of total CD45+ cells (%)	CON (6) SUS (8) RES (7)	One-way ANOVA (post hoc test: Bonferroni)	F(2, 18)=0.4533 p=0.6426
Extended Data Figure 1j	Ly6Chi monocytes of total CD45+ cells (%) Leptomeninges	CON (5) SUS (7) RES (5)	One-way ANOVA (post hoc test: Bonferroni)	F(2,14)=4.704 p=0.0274	CON vs. SUS, p=0.0539 CON vs. RES, p>0.9999 SUS vs. RES, p>0.0803
Extended Data Figure 1j	Neutrophils of total CD45+ cells (%) Leptomeninges	CON (5) SUS (7) RES (5)	One-way ANOVA (post hoc test: Bonferroni)	F(2,14)=3.619 p=0.0541
Extended Data Figure 1j	T cells of total CD45+ cells (%) Leptomeninges	CON (5) SUS (7) RES (5)	One-way ANOVA (post hoc test: Bonferroni)	F(2,14)=1.222 p=0.3242
Extended Data Figure 1j	B cells of total CD45+ cells (%) Leptomeninges	CON (5) SUS (7) RES (5)	One-way ANOVA (post hoc test: Bonferroni)	F(2,14)=3.159 p=0.0737
Extended Data Figure 1k	Ly6Chi monocytes of total CD45+ cells (%) Dura	CON (5) SUS (7) RES (5)	One-way ANOVA (post hoc test: Bonferroni)	F(2,14)=6.734 p=0.0089	CON vs. SUS, p=0.0328 CON vs. RES, p=0.0119 SUS vs. RES, p>0.9999
Extended Data Figure 1k	Neutrohils of total CD45+ cells (%) Dura	CON (5) SUS (7) RES (5)	One-way ANOVA (post hoc test: Bonferroni)	F(2,14)=5.971 p=0.0133	CON vs. SUS, p=0.3289 CON vs. RES, p=0.0117 SUS vs. RES, p=0.1893
Extended Data Figure 1k	T cells of total CD45+ cells (%) Dura	CON (5) SUS (7) RES (5)	One-way ANOVA (post hoc test: Bonferroni)	F(2,14)=0.5817 p=0.5719
Extended Data Figure 1k	B cells of total CD45+ cells (%) Dura	CON (5) SUS (7) RES (5)	One-way ANOVA (post hoc test: Bonferroni)	F(2,14)=2.064 p=0.1638
Extended Data Figure 1l	Ly6Chi monocytes of total CD45+ cells (%) Choroid plexus	CON (5) SUS (7) RES (5)	One-way ANOVA (post hoc test: Bonferroni)	F(2,14)=0.4272 p=0.6606
Extended Data Figure 1l	Neutrophils of total CD45+ cells (%) Choroid plexus	CON (5) SUS (6) RES (5)	One-way ANOVA (post hoc test: Bonferroni)	F(2,13)=0.9483 p=0.4126
Extended Data Figure 1l	T cells of total CD45+ cells (%) Choroid plexus	CON (5) SUS (7) RES (5)	One-way ANOVA (post hoc test: Bonferroni)	F(2,14)=0.8417 p=0.4516
Extended Data Figure 1l	B cells of total CD45+ cells (%) Choroid plexus	CON (5) SUS (7) RES (5)	One-way ANOVA (post hoc test: Bonferroni)	F(2,14)=7.779 p=0.0053	CON vs. SUS, p=0.0051 CON vs. RES, p=0.0497 SUS vs. RES, p=0.9999

## Sheet: Extended Data Figure 2
Figure	Variable	Groups (n) compared	Statistical test	Test statistics
				Main effect	Pairwise comparisons
Extended Data Figure 2a	Total leukocytes (per μl blood)	Healthy controls (52) Major depressive disorder (131)	Two-sided Student's t-test	t(181)=3.582 p=0.0004
Extended Data Figure 2b	Eosinophils (per μl blood)	Healthy controls (52) Major depressive disorder (131)	Two-sided Student's t-test	t(181)=0.8778 p=0.3812
Extended Data Figure 2c	Lymphocytes (per μl blood)	Healthy controls (52) Major depressive disorder (131)	Two-sided Student's t-test	t(181)=1.271 p=0.2054
Extended Data Figure 2d	Platelets (per μl blood)	Healthy controls (52) Major depressive disorder (131)	Two-sided Student's t-test	t(181)=0.9552 p=0.3408
Extended Data Figure 2e	Red blood cells (x106 per μl blood)	Healthy controls (52) Major depressive disorder (131)	Two-sided Student's t-test	t(181)=0.1852 p=0.8533
Extended Data Figure 2g	Total B cells of total CD45+ cells (%)	Healthy controls (21) Major depressive disorder (19)	Two-sided Student's t-test	t(38)=0.8808 p=0.5529
Extended Data Figure 2h	Naïve B cells of total B cells (%)	Healthy controls (22) Major depressive disorder (20)	Two-sided Student's t-test	t(40)=1.060 p=0.2955
Extended Data Figure 2i	Transitional B cells of total B cells (%)	Healthy controls (21) Major depressive disorder (19)	Two-sided Student's t-test	t(38)=0.7653 p=0.4488
Extended Data Figure 2j	Memory B cells of total B cells (%)	Healthy controls (21) Major depressive disorder (19)	Two-sided Student's t-test	t(38)=0.5244 p=0.603

## Sheet: Extended Data Figure 3
Figure	Variable	Groups (n) compared	Statistical test	Test statistics
				Main effect	Pairwise comparisons
Extended Data Figure 3a	Social interaction ratio	CON (6) SUS (6) RES (6)	One-way ANOVA (post hoc test: Bonferroni)	F(2, 15)=81.77 p<0.001	CON vs. SUS, p<0.0001 CON vs. RES, p=0.5764 SUS vs. RES, p<0.0001
Extended Data Figure 3b	Locomotion (cm)	CON (6) SUS (6) RES (6)	One-way ANOVA (post hoc test: Bonferroni)	F(2, 15)=1.075 p=0.3662

## Sheet: Extended Data Figure 4
Figure	Variable	Groups (n) compared	Statistical test	Test statistics
				Main effect	Pairwise comparisons
Extended Data Figure 4a	Social interaction ratio	CON (9) SUS (9) RES (4)	One-way ANOVA (post hoc test: Bonferroni)	F(2, 19)=14.88 p=0.0001	CON vs. SUS, p=0.0002 CON vs. RES, p>0.9999 SUS vs. RES, p=0.0027
Extended Data Figure 4b	Locomotion (cm)	CON (9) SUS (9) RES (4)	One-way ANOVA (post hoc test: Bonferroni)	F(2, 19)=2.528 p=0.1063
Extended Data Figure 4f	No. of Ccr2rfp+ monocytes (whole brain) x Social interaction ratio	CON/SUS/RES (21)	Pearson correlation	r=-0.6067 p=0.0035
Extended Data Figure 4g	No. of Ccr2rfp+ monocytes	CON (8) SUS (9) RES (4)	One-way ANOVA (post hoc test: Bonferroni)	F(2,18)=4.888 p=0.0202	CON vs. SUS, p=0.058 CON vs. RES, p>0.9999 SUS vs. RES, p=0.0514
Extended Data Figure 4h	No. of Ccr2rfp+ monocytes (Nucleus accumbens) x Social interaction ratio	CON/SUS/RES (21)	Pearson correlation	r=-0.5807 p=0.0058
Extended Data Figure 4i	No. of Ccr2rfp+ monocytes	CON (8) SUS (9) RES (4)	One-way ANOVA (post hoc test: Bonferroni)	F(2,18)=2.454 p=0.1141
Extended Data Figure 4j	No. of Ccr2rfp+ monocytes (prefrontal cortex) x Social interaction ratio	CON/SUS/RES (21)	Pearson correlation	r=-0.0748 p=0.7473
Extended Data Figure 4k	Social interaction ratio	CON (3) SUS (3) RES (3)	One-way ANOVA (post hoc test: Bonferroni)	F(2, 6)=45.60 p=0.0002	CON vs. SUS, p=0.0008 CON vs. RES, p=0.9083 SUS vs. RES, p=0.0004
Extended Data Figure 4l	Locomotion (cm)	CON (3) SUS (3) RES (3)	One-way ANOVA (post hoc test: Bonferroni)	F(2, 6)=1.067 p=0.4014
Extended Data Figure 4p	Mmp8 fold change Leptomeninges	CON (5) SUS (7) RES (5)	One-way ANOVA (post hoc test: Bonferroni)	F(2,14)=0.2134 p=0.8104
Extended Data Figure 4q	Mmp8 fold change Dura	CON (5) SUS (7) RES (5)	One-way ANOVA (post hoc test: Bonferroni)	F(2,14)=0.3902 p=0.6840
Extended Data Figure 4r	Mmp8 fold change Choroid plexus	CON (5) SUS (6) RES (4)	One-way ANOVA (post hoc test: Bonferroni)	F(2,12)=0.5376 p=0.5976

## Sheet: Extended Data Figure 5
Figure	Variable	Groups (n) compared	Statistical test	Test statistics
				Main effect	Pairwise comparisons
Extended Data Figure 5b	Social interaction ratio	CON (3) SUS (3) RES (3)	One-way ANOVA (post hoc test: Bonferroni)	F(2, 6)=50.69 p=0.0002	CON vs. SUS, p=0.0003 CON vs. RES, p=0.8143 SUS vs. RES, p=0.0006
Extended Data Figure 5c	Locomotion (cm)	CON (3) SUS (3) RES (3)	One-way ANOVA (post hoc test: Bonferroni)	F(2, 6)=3.676 p=0.0908

## Sheet: Extended Data Figure 6
Figure	Variable	Groups (n) compared	Statistical test	Test statistics
				Main effect	Pairwise comparisons
Extended Data Figure 6a	Social interaction ratio	CON (8) SUS (16) RES (7)	One-way ANOVA (post hoc test: Bonferroni)	F(2, 28)=53.81 p<0.0001	CON vs. SUS, p<0.0001 CON vs. RES, p=0.2972 SUS vs. RES, p<0.0001
Extended Data Figure 6b	Locomotion (cm)	CON (8) SUS (16) RES (7)	One-way ANOVA (post hoc test: Bonferroni)	F(2, 28)=1.897 p=0.1688
Extended Data Figure 6c	Social interaction ratio	CON (10) SUS (9) RES (6)	One-way ANOVA (post hoc test: Bonferroni)	F(2, 22)=33.98 p<0.0001	CON vs. SUS, p<0.0001 CON vs. RES, p=0.1112 SUS vs. RES, p<0.0001
Extended Data Figure 6d	Locomotion (cm)	CON (10) SUS (9) RES (6)	One-way ANOVA (post hoc test: Bonferroni)	F(2, 22)=0.3917 p=0.6805
Extended Data Figure 6e	MMP8 (ng/ml)	CON (10) SUS (9) RES (6)	One-way ANOVA (post hoc test: Bonferroni)	F(2, 22)=8.073 p=0.0023	CON vs. SUS, p=0.0018 CON vs. RES, p=0.1974 SUS vs. RES, p=0.3730
Extended Data Figure 6f	MMP8 (ng/ml)	CON (16) CVS (23)	Two-sided Student's t-test	t(37)=3.221 p=0.0027
Extended Data Figure 6g	MMP2 (ng/ml)	CON (8) SUS (11) RES (7)	One-way ANOVA (post hoc test: Bonferroni)	F(2, 23)=4.776 p=0.0184	CON vs. SUS, p=0.1260 CON vs. RES, p=0.0186 SUS vs. RES, p=0.7788
Extended Data Figure 6h	MMP3 (ng/ml)	CON (8) SUS (11) RES (7)	One-way ANOVA (post hoc test: Bonferroni)	F(2, 23)=10.07 p=0.0007	CON vs. SUS, p=0.0005 CON vs. RES, p=0.0419 SUS vs. RES, p=0.4824
Extended Data Figure 6i	proMMP9 (ng/ml)	CON (8) SUS (11) RES (6)	One-way ANOVA (post hoc test: Bonferroni)	F(2, 22)=1.469 p=0.2519
Extended Data Figure 6j	MMP12 (pg/ml)	CON (8) SUS (11) RES (7)	One-way ANOVA (post hoc test: Bonferroni)	F(2, 23)=0.9600 p=0.3977

[truncated: 3 more sheets: Extended Data Figure 7, Extended Data Figure 8, Extended Data Figure 9]
