# Supplementary material for: Circulating myeloid-derived MMP8 in stress susceptibility and depression
Source: Nature. 2024 Feb 7;626(8001):1108–15. doi: 10.1038/s41586-023-07015-2 (PMC10901735; doi:10.1038/s41586-023-07015-2)
Supplement: Supplementary file 6 — This file shows the correlations between monocytes in specific brain regions and SI ratio. [file 41586_2023_7015_MOESM6_ESM.xlsx]

## Sheet: Correlations
Correlations between monocytes in specific brain regions and social interaction ratio
	Pearson R	P value
Cerebrum related	-0.6536	0.0013
Perirhinal area	-0.5934	0.0046
Nucleus accumbens	-0.5807	0.0058
Cortical subplate	-0.5628	0.0064
Ventricular systems	-0.5579	0.007
Corticospinal tract	-0.5475	0.0102
Globus pallidus	-0.529	0.0114
Medulla	-0.5289	0.0114
Thalamus	-0.5228	0.015
Agranular insular area	-0.5202	0.0156
Cerebrellum	-0.5175	0.0136
Trigeminal nerve	-0.5137	0.0172
Fiber tracts	-0.5015	0.0174
Cuneiform nucleus	-0.4951	0.0192
Optic tract	-0.4857	0.0299
Amygdala	-0.4846	0.0223
Primary somatosensory area	-0.4754	0.0341
Rubrospinal tract	-0.4652	0.0291
Ventral striatum (without NAc)	-0.4597	0.036
Gustatory areas	-0.452	0.0397
Medial pretectal area	-0.452	0.0397
Anterior pretectal nucleus	-0.4519	0.0397
Midbrain	-0.4487	0.0413
Hippocampus	-0.4401	0.0404
Superior colliculus	-0.4393	0.0408
Motor Cortex	-0.4313	0.0509
Red nucleus	-0.4229	0.0499
Olivary pretectal nucleus	-0.4197	0.0582
Lateral habenula	-0.4178	0.0595
Audtiory area	-0.4137	0.0623
Posterior pretectal nucleus	-0.4107	0.0644
Magnocellular nucleus	-0.4053	0.0684
Nucleus of the optic tract	-0.3957	0.0758
Retrosplenial area	-0.392	0.0874
Visceral area	-0.3899	0.0728
Pons	-0.3818	0.0795
Vestibulocochlear nerve	-0.3769	0.0921
Substantia innominata	-0.3723	0.0965
Medial forebrain bundle system	-0.3678	0.1009
Lateral septal complex	-0.3615	0.1073
Olfactory areas	-0.3606	0.1083
Substantia nigra	-0.348	0.1327
Dorsal striatum	-0.3446	0.126
Visual area	-0.3356	0.148
Ectorhinal area	-0.3327	0.1406
Nucleus of the posterior commissure	-0.3311	0.1426
Precommissural nucleus	-0.3309	0.1429
Triangular nucleus of septum	-0.3266	0.1599
Diagonal band nucleus	-0.321	0.1676
Nucleus of Darkschewitsch	-0.3017	0.1724
Medial habenula	-0.2952	0.2064
Medial longitudinal fascicle	-0.2931	0.1856
Corpus callosum	-0.2908	0.1892
Anterior cingulate area	-0.2905	0.2014
Cuneate fascicle	-0.2897	0.2027
Periaqueductal gray	-0.2455	0.2968
Temporal association areas	-0.2416	0.2915
Piriform-amygdalar area	-0.2366	0.3151
Olfactory related	-0.2351	0.3049
Hypothalamus	-0.2193	0.3529
Ventral tegmental area	-0.2189	0.3405
Frontal pole	-0.2147	0.3634
Supplemental somatosensory area	-0.1955	0.3957
Posterior commissure	-0.1885	0.4133
Trochlear nerve	-0.1735	0.452
Orbital areal	-0.1691	0.4637
Bed nuclei of the stria terminalis	-0.1356	0.5577
Tectospinal pathway	-0.0839	0.7177
Prefrontal cortex	-0.0748	0.7473
Optic chiasm	-0.05513	0.8174
Medial lemniscus	-0.02319	0.9227
Postpiriform trantion area	0.09426	0.6845
Facial nerve	0.1226	0.6067
Medial septal nucleus	0.2655	0.2447
