# Supplementary material for: Circulating myeloid-derived MMP8 in stress susceptibility and depression
Source: Nature. 2024 Feb 7;626(8001):1108–15. doi: 10.1038/s41586-023-07015-2 (PMC10901735; doi:10.1038/s41586-023-07015-2)
Supplement: Supplementary file 9 — Source Data Fig. 1 [file 41586_2023_7015_MOESM9_ESM.xlsx]

## Sheet: Figure 1c
Ly6Chi monocytes of total CD45+ cells (%)				Neutrophils of total CD45+ cells (%)				Naïve B cells of total CD45+ cells (%)				Transitional B cells of total CD45+ cells (%)				Memory B cells of total CD45+ cells (%)
CON	SUS	RES		CON	SUS	RES		CON	SUS	RES		CON	SUS	RES		CON	SUS	RES
4.05858	15.3903	11.2388		7.19665	37.4448	17.9321		24.477	13.9912	28.7213		1.00418	0	1.8981		24.8479	5.00736	10.5317
2.96948	9.834	9.98693		4.06437	15.7386	14.9281		35.219	33.1582	26.5098		4.42933	0.462282	0.627451		19.6109	6.28283	11.9617
3.69947	4.96868	11.932		6.02593	10.8977	18.101		36.5179	33.8205	30.4646		2.76506	4.67641	3.9604		20.3872	10.0209	4.79789
4.05797	9.37773	13.6902		5.38302	19.7469	41.0758		49.2892	11.0737	19.3484		2.38785	0	2.27907		12.7451	6.42848	4.5052
4.5771	7.60468	11.1512		6.126	21.7231	25.0221		39.2621	30.0016	25.3911		20.9885	0.834269	3.36141		8.63667	7.81325	11.1162
4.45057	7.02375	9.21925		10.5372	32.0653	18.0702		38.3439	25.3447	34.2254		14.4863	5.95539	11.9936		10.7718	1.84076	3.59105
6.15021	10.3883	16.3014		4.46481	36.5387	42.6471		25.961	20.8963	10.0767		23.285	1.45763	1.84143		14.8704	7.41869	4.34895
5.09408	14.2312	4.86948		8.12299	30.5822	43.8356		37.3107	26.4282	11.3277		17.1179	4.46575	3.65648		5.14	0.475411	3.11502
2.67685	14.9985			3.14598	45.3728	9.73896		30.8987	15.2596	38.2028		26.0786	2.00174	10.5924		18.7218	0.841311	15.3662
2.66554	8.77126			10.4377	30.9807			39.1695	24.8817			19.7531	1.94349			7.35408	10.4462

## Sheet: Figure 1d
Monocytes (per μl blood)
HC	MDD
600	600
600	900
500	700
400	500
300	300
300	400
400	400
400	500
300	300
400	400
300	600
400	400
300	400
300	400
400	600
200	900
400	500
300	400
400	300
300	300
300	500
400	700
500	500
400	300
600	700
400	300
500	600
200	500
300	400
500	500
200	600
400	500
500	900
500	700
300	600
400	200
500	400
700	600
400	400
600	500
600	300
400	500
200	600
400	400
700	400
400	500
500	200
400	400
500	500
400	400
400	600
400	400
	300
	500
	700
	500
	300
	400
	1000
	500
	300
	400
	400
	600
	200
	400
	400
	300
	200
	400
	300
	600
	800
	500
	300
	500
	700
	900
	600
	400
	600
	600
	400
	500
	800
	500
	300
	500
	700
	500
	500
	400
	800
	700
	600
	400
	200
	400
	700
	600
	600
	500
	500
	300
	600
	600
	1000
	600
	500
	400
	500
	300
	600
	400
	400
	400
	400
	300
	300
	600
	500
	500
	500
	400
	300
	800
	700
	400
	400
	600
	500

## Sheet: Figure 1e
Perceived Stress Scale x Monocytes (per μl blood)
Perceived Stress Scale	Monocytes (per μl blood)
16	600
20	600
5	500
7	400
8	300
3	300
8	400
3	400
11	300
11	400
4	300
7	400
7	300
17	300
0	400
5	200
5	400
2	300
3	400
15	300
4	300
8	400
2	500
15	400
20	600
16	400
18	500
0	200
4	300
4	500
6	200
8	400
15	500
4	500
12	300
7	400
16	500
14	700
8	400
26	600
11	600
8	400
11	200
14	400
6	700
0	400
18	500
7	400
8	500
20	400
6	400
0	400
24	600
17	900
35	700
21	300
35	400
33	400
39	500
24	300
18	400
27	600
31	400
24	400
30	400
23	900
18	500
29	400
17	300
28	300
18	500
25	700
30	500
29	300
24	700
9	300
22	500
19	400
40	500
28	600
24	500
21	900
26	700
23	600
34	600
28	400
34	500
26	300
11	500
26	600
23	400
19	400
21	500
38	200
24	400
32	500
10	400
30	600
14	400
30	300
34	500
28	700
36	500
39	400
31	1000
26	300
31	400
24	400
32	600
30	200
23	400
20	400
35	300
31	200
30	300
28	600
21	800
33	500
27	300
25	500
29	700
23	900
27	600
26	400
26	600
27	400
35	500
34	800
39	500
28	300
16	500
23	700
31	500
27	400
39	800
21	700
34	600
17	400
25	200
22	400
23	700
25	600
34	600
27	500
25	500
36	300
25	600
22	600
35	500
16	400
20	500
35	300
39	600
25	400
39	400
36	400
23	300
18	300
34	600
31	500
29	500
38	500
29	400
36	800
21	700
35	400
16	400
28	600
26	500

## Sheet: Figure 1f
Neutrophils (per μl blood)
HC	MDD
4000	2400
4300	6600
4200	5100
1800	4600
2200	2700
1800	3000
2600	3300
4000	4100
2100	2500
2500	3000
3600	7000
2200	2100
1800	2400
2500	2800
3800	2000
3500	5900
1400	3900
1300	3400
3900	2100
2000	1100
2700	4000
4000	5200
3100	4300
2900	1700
3300	4300
4300	2700
2600	4400
1200	2400
3400	2300
4500	5000
2100	2000
2800	3400
3700	7300
6300	2200
3300	6400
6200	1700
4500	1900
3100	5600
3500	2500
3700	3100
3500	1600
4100	2800
2400	4400
3300	2300
5100	3700
2000	4000
2900	1500
1900	4300
3900	4400
2600	2400
5500	5900
3300	3100
	1900
	2500
	3800
	3500
	2700
	6000
	5900
	4700
	2100
	3800
	4400
	6100
	3400
	3200
	5700
	5900
	2500
	4400
	3400
	4800
	5600
	5300
	2400
	3200
	6600
	4700
	5000
	4600
	5200
	4000
	3500
	3100
	7400
	3900
	4200
	3300
	5500
	3900
	2500
	2800
	5900
	3200
	3000
	2200
	3400
	3800
	6400
	5800
	4300
	5200
	3800
	4000
	6200
	8200
	10000
	7200
	4300
	4800
	3900
	3200
	5100
	3400
	4100
	5400
	1700
	2500
	2300
	5400
	3900
	5400
	3600
	4200
	3600
	5600
	4100
	3100
	3300
	4300
	3600

## Sheet: Figure 1g
Perceived Stress Scale x Neutrophils (per μl blood)
Perceived Stress Scale	Neutrophils (per μl blood)
16	4000
20	4300
5	4200
7	1800
8	2200
3	1800
8	2600
3	4000
11	2100
11	2500
4	3600
7	2200
7	1800
17	2500
0	3800
5	3500
5	1400
2	1300
3	3900
15	2000
4	2700
8	4000
2	3100
15	2900
20	3300
16	4300
18	2600
0	1200
4	3400
4	4500
6	2100
8	2800
15	3700
4	6300
12	3300
7	6200
16	4500
14	3100
8	3500
26	3700
11	3500
8	4100
11	2400
14	3300
6	5100
0	2000
18	2900
7	1900
8	3900
20	2600
6	5500
0	3300
24	2400
17	6600
35	5100
21	2700
35	3000
33	3300
39	4100
24	2500
18	3000
27	7000
31	2100
24	2400
30	2800
23	5900
18	3900
29	3400
17	2100
28	1100
18	4000
25	5200
30	4300
29	1700
24	4300
9	2700
22	2400
19	2300
40	5000
28	2000
24	3400
21	7300
26	2200
23	6400
34	5600
28	2500
34	3100
26	1600
11	2800
26	4400
23	2300
19	3700
21	4000
38	1500
24	4300
32	4400
10	2400
30	5900
14	3100
30	1900
34	2500
28	3800
36	3500
39	6000
31	5900
26	2100
31	3800
24	4400
32	6100
30	3400
23	3200
20	5700
35	5900
31	2500
30	3400
28	4800
21	5600
33	5300
27	2400
25	3200
29	6600
23	4700
27	5000
26	4600
26	4000
27	3500
35	3100
34	7400
39	3900
28	4200
16	3300
23	5500
31	3900
27	2800
39	5900
21	3200
34	3000
17	2200
25	3400
22	3800
23	6400
25	5800
34	4300
27	5200
25	3800
36	4000
25	6200
22	8200
35	4300
16	4800
20	3900
35	3200
39	5100
25	3400
39	4100
36	1700
23	2500
18	2300
34	5400
31	3900
29	5400
38	3600
29	4200
36	5600
21	4100
35	3100
16	3300
28	4300
26	3600

## Sheet: Figure 1i
Ly6Chi monocytes of total CD45+ cells (%)
CON	SUS	RES
0.67868	1.65185	0.516866
0.168968	0.606617	0.542954
0.102413	1.27171	0.763695
0.241509	0.795335	0.523324
0.180294	0.821676	0.668752
0.251287	0.416378	0.595942
	0.620889	0.447926
	0.39814
