# Supplementary material for: Circulating myeloid-derived MMP8 in stress susceptibility and depression
Source: Nature. 2024 Feb 7;626(8001):1108–15. doi: 10.1038/s41586-023-07015-2 (PMC10901735; doi:10.1038/s41586-023-07015-2)
Supplement: Supplementary file 10 — Source Data Fig. 2 [file 41586_2023_7015_MOESM10_ESM.xlsx]

## Sheet: Figure 2c
No. of Ccr2rfp+ monocytes (whole brain)
CON	SUS	RES
3811	11937	7490
3823	7439	3529
7517	16602	2891
2839	6332	4435
3407	3918
6698	8962
2537	7480
779	7172
1721
