# Supplementary material for: Circulating myeloid-derived MMP8 in stress susceptibility and depression
Source: Nature. 2024 Feb 7;626(8001):1108–15. doi: 10.1038/s41586-023-07015-2 (PMC10901735; doi:10.1038/s41586-023-07015-2)
Supplement: Supplementary file 11 — Source Data Fig. 3 [file 41586_2023_7015_MOESM11_ESM.xlsx]

## Sheet: Figure 3a
MMP8 (ng/ml)
CON	SUS	RES
28.3606	85.7472	37.6383
17.819	121.53	55.2127
24.8895	64.1847	32.0618
35.0463	66.9051	55.7522
28.0173	52.6923	79.8311
31.5827	61.4079	54.1638
34.2086	77.1826	53.5337
27.1004	97.8093
	60.1703
	95.3418
	40.634
	63.2679
	54.941
	96.4472
	103.827
	103.812

## Sheet: Figure 3b
MMP8 (ng/ml) x Social interaction ratio
MMP8 (ng/ml)	Social interaction ratio
28.3606	1.4432
17.819	1.279
24.8895	1.64344
35.0463	1.86399
28.0173	1.8818
31.5827	1.30852
34.2086	1.09557
27.1004	0.921768
85.7472	0.574393
121.53	0.553141
64.1847	0.522327
66.9051	0.739629
52.6923	0.380012
61.4079	0.685803
77.1826	0.342105
97.8093	0.47307
60.1703	0.300955
95.3418	0.335759
40.634	0.295364
63.2679	0.385903
54.941	0.772358
96.4472	0.147627
103.827	0.078423
103.812	0.042602
37.6383	1.11486
55.2127	1.44719
32.0618	1.0368
55.7522	1.37715
79.8311	1.14129
54.1638	1.27678
53.5337	1.07911

## Sheet: Figure 3c
MMP8 (ng/ml)
HC	MDD
5.75	4.96
6.03	6.1
8.76	7.64
8.93	8.63
9.72	9.53
12.43	12.17
12.85	15.01
13.18	17.52
16.47	18.6
17.73	23.37
18.42	25.54
18.58	26.86
19.48	28.01
20.71	36.19
22.23	56.69
23.02	63.29
23.14	8.67
33.34	9.71
2.61	9.73
7.21	10.2
8.2	10.46
9.89	10.66
10.15	11.33
10.73	12.66
12.52	12.81
13.32	12.87
15.45	14.82
27.12	15.81
38.74	17.5
	19.3
	19.56
	19.93
	20.57
	29.29
	34.85
	37.15
	57.87
	68.27
	78.09
	29.34

## Sheet: Figure 3d
Perceived Stress Scale x MMP8 (ng/ml)
Perceived Stress Scale	MMP8 (ng/ml)
18	38.74
8	33.34
3	27.12
20	23.14
14	23.02
8	22.23
15	20.71
20	19.48
5	18.58
6	18.42
4	17.73
8	16.47
8	15.45
0	13.32
4	13.18
20	12.85
15	12.52
4	12.43
2	10.73
4	10.15
12	9.89
7	9.72
8	8.93
7	8.76
11	8.2
5	7.21
6	6.03
7	5.75
0	2.61
25	78.09
30	68.27
16	63.29
21	57.87
35	56.69
26	37.15
30	36.19
23	34.85
37	29.29
29	28.01
17	26.86
24	25.54
27	23.37
31	20.57
23	19.93
32	19.56
35	19.3
34	18.6
35	17.52
26	17.5
14	15.81
20	15.01
24	14.82
29	12.87
26	12.81
28	12.66
21	12.17
25	11.33
24	10.66
36	10.46
26	10.2
17	9.73
31	9.71
9	9.53
30	8.67
14	8.63
24	7.64
25	6.1
38	4.96

## Sheet: Figure 3e
MMP8 (normalized to total protein)
CON	SUS	RES
0.774016	1.28698	1.21929
0.79719	1.3343	1.42912
0.982538	1.63659	1.1929
1.06103	1.75898	1.15605
1.04759	1.75286	0.866712
1.33763		0.955867

## Sheet: Figure 3i
No. of Biotin puncta
Animal	Group	Slice	Punctae
1	S	1	106
1	S	2	80.25
1	S	3	41.25
2	S	1	245
2	S	2	204.75
2	S	3	483.25
3	S	1	100.75
3	S	3	248
4	S	1	68.25
4	S	2	46.8
4	S	3	45.75
5	S	1	82.5
5	S	2	110.25
5	S	3	91.75
1	K	1	242
1	K	2	121.2
1	K	3	179.75
2	K	1	278.75
2	K	2	1149.2
3	K	1	108.5
3	K	2	58
3	K	3	66
4	K	1	500.75
4	K	2	615.4
4	K	3	440.25

## Sheet: Figure 3l
Extracellular space (%)
CON	SUS	RES
8.0946	10.1933	8.8409
8.5686	12.1465	9.7119
7.259	9.323	9.3823

## Sheet: Figure 3m
Extracellular space (%) x MMP8 (ng/ml)
Extracellular space (%)	MMP8 (ng/ml)
8.0946	56.7
8.5686	61.2
7.259	39.3
10.1933	92.3
12.1465	143.9
9.323	140.6
8.8409	76.9
9.7119	108
9.3823	84.5
