# Supplementary material for: Circulating myeloid-derived MMP8 in stress susceptibility and depression
Source: Nature. 2024 Feb 7;626(8001):1108–15. doi: 10.1038/s41586-023-07015-2 (PMC10901735; doi:10.1038/s41586-023-07015-2)
Supplement: Supplementary file 12 — Source Data Fig. 4 [file 41586_2023_7015_MOESM12_ESM.xlsx]

## Sheet: Figure 4b
Social interaction ratio
Vehicle-Unstressed	rMMP8-Unstressed	Vehicle-Stressed	rMMP8-Stressed
1.27375	0.959254	0.758597	0.124234
0.938107	1.8184	1.2189	1.01899
1.06773	1.00301	0.712178	0.535149
2.30314	0.760724	1.29662	0.968831
1.38381	1.8233	1.17941	0.969976
0.86858	1.26925	1.55384	0.863676
2.0587	2.56671	1.60522	1.41645
1.63478	2.35008	0.999129	1.62455
1.32599	1.68768	1.45403	0.820086
1.78708	1.21333	1.25726	0.725252
		1.32542	0
		1.42527	1.93591
		1.17508	1.23657
		1.52233	1.22446
		1.07337	0
		1.0837	0.71744
		0.805826	0.89407
		0.284685	1.38678
		1.36014	1.33874
		1.33139	1.59161
			1.02911

## Sheet: Figure 4d
Duration (s)
Vehicle
Pre-test		Post-test
Paired	Unpaired	Paired	Unpaired
635.51	470.49	636.59	409.13
370.43	733.84	686.11	331.62
568.91	477.26	414.16	636.38
689.12	387.76	745.13	234.9
680.86	393.43	617.61	450.7
607.39	447.59	505.93	520.07
566.5	552.67	782.81	283.41
670.63	432.21	883.41	222.04
527.95	481.99	664.08	361.46
423.8	738.62	408.99	741.47
329.73	816.94	587.1	487.96
405.32	740.86	682.56	417.41
412.68	703.48	585.47	505.86
699.26	404.04	640.85	445.54
338.32	778.76	412.47	583.15
624.96	510.93	727.2	402.05
457.77	584.81	546.19	372.04
421.92	712.98	529.67	539.42

## Sheet: Figure 4e
Duration (s)
rMMP8
Pre-test		Post-test
Paired	Unpaired	Paired	Unpaired
362.14	725.44	629.13	461.35
366.59	750.37	669.96	369.13
571.77	491.92	550.78	495.79
720.42	414.28	595.42	423.2
637.76	496.33	489.2	516.45
739.29	398.94	474.62	676.02
559.69	524.79	545.34	478.13
352.69	791.44	593.25	461.78
469.42	636.07	529.6	539.01
730.11	404.68	733.96	355.79
356.38	726.69	777.2	258.25
751.33	343.23	485.3	541.63
306.01	813.77	384.12	684.64
459.4	680.11	659.24	402.7
310.87	810.19	569.9	430.51
764.47	331.28	538.17	583.24

## Sheet: Figure 4g
MMP8 (ng/ml)
WT-->WT-CON	Mmp8-/--->WT-CON	WT-->WT-CSDS	Mmp8-/--->WT-CSDS
39.3228	0	167.396	0
40.3867	0	58.0089	0
89.1368	0	26.2334	0
58.4251	0	67.3519	0
47.1858	0	33.3563	0
49.3596	0	50.6085	0
	0	72.8559	0
		105.788	0
		35.4839	0
		40.9417	0
		44.1794	0
		34.9289	0
		35.7614	0
		67.9994	0
		47.7871	0
			0
			0

## Sheet: Figure 4h
Social interaction ratio
WT-->WT-CON	Mmp8-/--->WT-CON	WT-->WT-CSDS	Mmp8-/--->WT-CSDS
1.54943	1.00364	0	1.29608
1.68351	1.74656	0.458788	0.397532
1.21734	1.1324	0.685001	0.925122
1.38358	0.839795	0.221118	0.102589
0.610837	0.830968	0.49651	0.544695
1.43588	1.30719	0.532459	0.0181964
	1.34013	1.44964	1.32663
		1.31944	1.63908
		0.579306	0.671498
		0.0951531	0.579282
		0.100214	1.27766
		0.3367	1.42962
		0.72803	1.27464
		0	0.949674
			1.23326
			1.1533
			1.73819

## Sheet: Figure 4i
Time in corners (s) CD-1 present
WT-->WT-CON	Mmp8-/--->WT-CON	WT-->WT-CSDS	Mmp8-/--->WT-CSDS
0	22.075	149.05	10.825
22.55	7.875	100.25	64.3
6.35	9.425	55.7	11.45
30.5	44.45	114.825	27.875
51.05	34.4	54.925	13.975
14.825	17.075	58.825	7.45
	22.95	0	35.4
		15.35	14.8
		2.1	19
		110.375	16.55
		132.875	12.275
		21.375	37.825
		18.45	0
		0	26.075
		150.025	6.925

## Sheet: Figure 4k
Time in interaction zone (s) Juvenile present
WT-->WT-CON	Mmp8-/--->WT-CON	WT-->WT-CSDS	Mmp8-/--->WT-CSDS
100.375	99.475	58.25	145.525
101.55	121.2	75.525	118.675
100.725	134	82.275	121.225
124.4	94.3	85.45	86.525
94.25	101.5	126.3	106
102.35	123.9	51.425	62.95
	79.125	55.925	143.875
		48.1	103.85
		59.5	114.7
		30.35	106.1
		84.475	115.075
		99.4	137.05
		134.925	107.9
		112.1	101.175
			133.425
			126.9

## Sheet: Figure 4l
Extracellular space (%)
WT-->WT	Mmp8-/--->WT
8.0977	6.9964
7.9118	6.8919
8.1551	6.7646

## Sheet: Figure 4n
Action potentials (count)
		CON-WT																	CON-cKO																					CSDS-WT
0	0	0	0	0	0	0	0	0	0	0	0	0	0	0	0	0	0		0	0	0	0	0	0	0	0	0	0	0	0	0	0	0	0	0	0	0	0		0	0	0	0	0	0	0	0	0	0
20	20	0	0	0	0	0	0	0	0	0	0	0	0	0	0	0	0		0	0	0	0	0	0	0	0	0	0	0	0	0	0	0	0	0	0	0	0		0	0	0	0	0	0	0	0	0	0
40	40	0	0	0	0	0	0	0	0	0	0	0	0	0	0	0	0		0	0	0	0	0	0	0	1	0	0	0	0	0	0	0	0	0	0	0	0		0	0	0	0	0	0	0	0	0	0
60	60	0	0	0	0	0	0	0	0	0	0	0	0	0	0	0	0		0	0	0	0	0	0	0	2	0	0	0	0	0	0	0	0	0	0	0	0		0	0	0	0	0	0	0	0	0	0
80	80	0	1	0	0	0	0	0	0	0	0	1	1	0	0	0	1		0	0	0	0	0	0	0	3	1	1	0	0	0	0	0	0	0	0	0	1		0	0	0	3	0	0	0	0	0	0
100	100	0	2	0	3	1	0	0	0	0	1	2	3	0	1	0	2		0	1	0	0	0	0	0	5	3	2	1	1	0	0	1	0	0	0	0	1		0	0	0	23	0	0	2	2	0	1
120	120	0	4	1	3	2	0	2	1	0	3	6	7	1	4	0	4		0	3	1	0	1	0	0	7	3	3	2	3	2	0	3	0	2	0	1	1		0	8	0	36	6	0	9	5	0	11
140	140	0	5	2	4	2	0	4	1	0	6	8	9	4	7	1	6		1	5	3	0	3	0	0	7	4	7	5	5	6	1	6	2	3	0	1	1		1	22	13	43	13	0	12	10	0	16
160	160	0	5	4	3	3	0	6	3	0	9	9	11	7	8	3	8		3	7	5	1	5	0	1	9	5	8	7	6	8	5	7	3	4	0	1	2		8	31	21	47	16	0	14	11	0	20
180	180	0	5	6	3	5	1	8	5	1	13	12	12	9	9	4	9		5	7	7	1	7	1	2	11	5	10	8	8	9	6	8	6	6	2	1	2		8	34	32	52	19	4	15	11	0	21
200	200	1	5	6	4	5	3	12	5	3	13	12	13	11	10	5	10		7	7	8	3	7	3	3	11	5	10	9	9	10	8	10	8	6	3	1	2		12	36	30	50	21	8	11	11	3	22
220	220	2	5	7	4	7	5	13	5	7	14	13	13	12	11	6	12		9	5	9	3	7	5	5	12	5	10	9	10	10	10	10	9	6	4	2	2		13	30	32	52	21	11	9	9	3	23
240	240	4	5	7	4	7	7	14	6	9	14	13	15	13	11	6	12		10	5	11	3	7	5	5	12	6	10	9	11	10	10	10	9	6	5	2	2		16	36	32	40	23	13	7	7	3	22
260	260	5	5	7	4	9	9	16	6	11	14	14	15	14	11	6	12		10	5	11	3	7	5	5	12	7	10	10	12	10	10	10	10	6	5	2	2		16	36	31	40	22	15	5	5	3	19
280	280	6	5	7	3	11	11	18	8	13	14	14	15	14	11	6	12		10	5	11	3	7	5	5	12	7	10	10	12	10	11	10	10	6	5	2	2		16	36	30	40	23	17	3	4	3	18
300	300	8	5	7	2	11	11	18	8	15	14	14	15	14	11	6	12		10	5	11	3	7	5	5	12	7	10	10	12	10	11	10	10	6	5	2	2		16	36	28	40	23	17	2	2	3	14
[truncated: 43 more columns]

## Sheet: Figure 4p
sEPCs (Hz) frequency
CON-WT	CON-cKO	CSDS-WT	CSDS-cKO
2.34	3.35	9.15	0.16
1.28333	1.05	6.91	2.07
1.66667	2.85	5.23	2.18
1.17	2.73333	1.4	1.61
2.24	2.85	1.89	2.43
3.2	2.98333	1.98	2.3
2.35	2.58333	1.46	1.05
2.57	4.41667	2.12	1.31
2.53333	2.4	3.56	1.23
2.36667	0.366667	1.96	1.03
2.63333	0.8	2.03	1.23
1.88333	2.38333	1.55	1.06
2.9	2.7	2.85	2.28
0.85	2.51667	3.13	0.63
1.73333	3.58333	0.97	0.62
1.31667	2.93333	2.65	3.83
	1.18333	3.28	3.52
	0.833333	3.9
	1.11667	2.87
	1.45	4.28
		2.35
		3.46
		2.88
		2.47
		4.88
		6.28
		4.85
		4.9
		3.64
		4.55
		5.67
