# Supplementary material for: Circulating myeloid-derived MMP8 in stress susceptibility and depression
Source: Nature. 2024 Feb 7;626(8001):1108–15. doi: 10.1038/s41586-023-07015-2 (PMC10901735; doi:10.1038/s41586-023-07015-2)
Supplement: Supplementary file 13 — Source Data Extended Data Fig. 1 [file 41586_2023_7015_MOESM13_ESM.xlsx]

## Sheet: Extendend Data Figure 1b
Social interaction ratio
CON	SUS	RES
1.71113	0.435387	1.4792
1.55314	0.329072	1.09544
1.33952	0.221395	1.46615
1.95938	0.124065	1.36757
1.24345	0.522246	1.26
1.33771	0.508391	1.73194
2.88962	0.17877	1.66887
1.80372	0.746439	2.42091
1.55225	0.803922	1.45505
1.6762	0.680684

## Sheet: Extendend Data Figure 1c
Locomotion (cm)
CON	SUS	RES
1076.1	1053.46	1108.12
994.604	1328.06	882.648
933.318	1034.4	1157.91
1143.93	934.046	998.982
1478.98	1258.1	1366.08
1327.98	1193.4	1249.7
1112.44	863.58	993.843
1503.09	1007.97	1021.93
1092.98	1238.63	891.964
1438.71	1079.58

## Sheet: Extendend Data Figure 1e
Ly6Clow monocytes of total CD45+ cells (%)				Dendritic cells of total CD45+ cells (%)				Monocyte-derived dendritic cells of total CD45+ cells (%)				Natural killer cells of total CD45+ cells (%)				CD4+ T cells of total CD45+ cells (%)				CD8+ T cells (CD44hi, CD62Llow) of total CD45+ cells (%)				CD8+ T cells (CD44hi, CD62Lhi) of total CD45+ cells (%)				CD8+ T cells (CD44low, CD62Lhi) of total CD45+ cells (%)				CD8+ T cells (CD44low, CD62Llow) of total CD45+ cells (%)				Eosinophils of total CD45+ cells (%)				Undefined of total CD45+ cells (%)
CON	SUS	RES		CON	SUS	RES		CON	SUS	RES		CON	SUS	RES		CON	SUS	RES		CON	SUS	RES		CON	SUS	RES		CON	SUS	RES		CON	SUS	RES		CON	SUS	RES		CON	SUS	RES
1.75732	1.58321	2.2977		3.21831	3.16642	2.64735		2.42203	3.97644	1.2987		4.35146	4.67599	5.34466		2.25941	1.26077	2.24775		0.920502	0.62592	1.54845		0	0.846834	1.44855		0.711297	1.54639	1.54845		0.83682	0.994109	1.0989		1.33891	0.515464	1.34865		6.15063	5.59647	7.49251
2.33908	2.66863	1.90404		5.33944	3.84535	3.26797		3.85202	2.60559	4.47059		4.54545	6.21979	4.97588		1.87459	2.12944	1.46405		0.87923	0.378231	0.418301		0.995355	0.693423	0.823529		1.59257	0.651397	1.29412		0.613802	1.1557	0.196078		1.17784	2.39546	2.52288		4.21434	7.16537	8.11765
2.1167	1.50313	1.57903		3.87854	5.17745	3.5542		1.75293	5.17745	0.35542		4.25248	5.38622	4.60024		2.91762	1.80821	1.95481		0.629291	0	0.837776		0.610221	0.876827	0.558517		1.96415	1.50313	1.85326		1.69718	1.54489	0.380807		1.96415	1.54489	0.921101		4.70669	6.43006	6.82914
1.0352	2.63116	2.37465		2.73234	2.6472	2.41065		0.591716	4.80733	1.98958		3.82333	7.13942	7.01163		2.30504	1.57228	1.44744		0.5245	1.47151	0.442129		1.29745	0.49258	0.736881		2.33264	0.854221	1.33691		1.11801	0.423993	0.605295		1.15942	2.62502	0.657842		3.02819	1.90797	3.89494
1.49669	1.79744	1.70636		3.52285	1.41486	3.63418		1.8053	1.81293	2.57521		3.49809	5.66664	5.1559		1.32266	1.53757	1.22744		0.382875	0.545484	0.320899		1.27045	0.8824	1.27557		1.42708	1.81293	1.1071		1.40968	0	0.320899		1.0442	1.89315	0.63835		3.4539	7.79721	4.3562
1.82411	0	2.0844		4.62744	4.99293	1.43629		1.65582	1.57367	0.343727		4.56341	2.66507	4.41176		1.11578	1.05515	2.23423		0.507741	1.38598	0.319175		0.758478	0.870227	1.60815		0.658183	0.772396	2.23423		0.814894	0.974518	1.50994		2.13753	3.37111	0.677749		5.47014	5.2624	4.97177
2.06978	1.87047	2.80295		3.76319	1.30933	4.97442		1.2391	4.92766	3.00512		4.08444	6.77266	5.55321		0.931402	1.38727	0.639386		0.42874	0	0.153453		0.532229	0.639077	0.268542		1.06446	1.24007	0.56266		0	0.881105	0		1.95151	1.83836	1.22234		5.13997	3.5353	4.42455
2.29463	1.91471	1.55622		5.76764	1.59559	2.5922		2.22611	0.311745	1.549		3.72551	5.48303	5.17068		1.28499	0.812301	0.89568		0	1.30933	0.695469		0.826067	0.667247	0.727081		1.33089	0.724807	0.89568		0.826067	0.810537	0		1.92749	2.16663	0.803213		4.01987	4.06827	4.82613
1.26943	1.9307			2.44108	4.44956	2.81124		0.476992	0.580215	3.06225		4.48934	3.74632			1.06706	1.31697	2.00803		0	0	1.35542		0.809493	0.920598	1.30522		1.38902	0.696258	1.50602		0	0	1.35542		0.901481	0.725268			3.5073	5.77314	2.91165
1.43098									3.29881							1.90797				0.729517	0.434727			0.561167				0.589226	0.984529			0.841751	0.805524			0.897868	0.703235				2.68508

## Sheet: Extendend Data Figure 1f
Social interaction ratio
CON	SUS	RES
1.25024	0.53486	1.12682
1.86257	0.70659	1.28954
1.16667	0.54297	1.64835
0.91694	0.81158	1.1863
1.25757	0.47768	1.17709
1.40205	0.661	1.42743
	0.31641	1.67127
	0.63951

## Sheet: Extendend Data Figure 1g
Locomotion (cm)
CON	SUS	RES
1731.84	1207.59	1183.73
1456.81	1162.56	1066.99
1399.76	1189.47	1077.37
1201.74	1355.66	1131.83
1345.05	1072.61	1184.96
1236.3	1188.66	1307.57
	1321.49	1224.84
	1108.83

## Sheet: Extendend Data Figure 1i
Microglia of total CD45+ cells (%)				Border-associated macrophages of total CD45+ cells (%)				Dendritic cells of total CD45+ cells (%)				Natural killer cells of total CD45+ cells (%)				B cells of total CD45+ cells (%)				Ly6Clow monocytes of total CD45+ cells (%)				Neutrophils of total CD45+ cells (%)				CD4+ T cells of total CD45+ cells (%)				CD8+ T cells of total CD45+ cells (%)
CON	SUS	RES		CON	SUS	RES		CON	SUS	RES		CON	SUS	RES		CON	SUS	RES		CON	SUS	RES		CON	SUS	RES		CON	SUS	RES		CON	SUS	RES
85.7413	75.4679	86.1249		8.73703	12.9313	9.50005		2.63033	2.37022	2.34578		0	0.4362	0		0.631875	0.470724	0.178525		0.0907743	0	0		0.527626	1.0835	0.79284		0.280124	0.164654	0.288447		0.682226	0.396364	0.252586
91.5096	89.8742	86.3277		5.11065	5.68774	8.53442		1.982	1.97574	2.24125		0.154371	0.216393	0		0.498146	0.212803	0.245753		0	0	0.225773		0.356913	2.64771	1.21578		0	0.408172	0.44805		0.373701	0.15127	0.218281
91.8248	81.157	86.4591		5.50966	10.587	7.00111		1.65974	2.92749	2.43709		0	0.295038	0.290273		0.278766	0.475621	0.22548		0	0	0		0.242026	0.219209	2.4535		0.118487	0.343363	0.199563		0.26407	0.590076	0.460463
87.4567	87.6147	88.7436		7.34431	5.83573	5.00176		3.15882	2.63472	2.42398		0.152881	1.64547	1.16737		0.767979	0.334434	0.196312		0.581037	2.03049	2.11902		0	0	0.359556		0.28395	0.34146	0.278196		0.165722	0.193916	0.354307
90.0606	85.3882	89.2067		6.2502	5.48111	4.90865		2.13823	3.62116	3.40228		0.166594	2.21787	0.926011		0.323686	0.718557	0.569384		0	3.40946	0.905893		0.546154	0	0		0.132848	0.301172	0.338338		0.367969	0.258615	0
83.484	88.3682	88.078		12.5178	5.20787	4.19995		2.15362	2.98387	3.29426			0.651836	1.17316		0.394613	0.457806	0.596477		0	1.7683	2.62075		0.593781	2.66107	0		0.198237	0.460953	0.334348		0.406712	0.336669	0.280317
	78.3605	81.5995			14.2676	13.7609			2.99761	1.7603			0.224098	0			0.315665	0.323135			0	0			0.710628	1.33056			0	0.228922			0.776713	0.548751
	87.8817				8.20752				2.16106				0				0.217424				0								0				0.423553

## Sheet: Extendend Data Figure 1j
Ly6Chi monocytes of total CD45+ cells (%) Leptomeninges				Neutrophils of total CD45+ cells (%) Leptomeninges				T cells of total CD45+ cells (%) Leptomeninges				B cells of total CD45+ cells (%) Leptomeninges
CON	SUS	RES		CON	SUS	RES		CON	SUS	RES		CON	SUS	RES
7.03179	15.9828	5.28507		16.1987	35.5181	11.4175		3.87561	2.19543	3.70921		23.4161	9.5202	6.74199
2.33304	6.78091	6.0771		3.29475	13.4881	10.0227		3.30365	4.09066	2.9932		8.93143	9.78441	13.1973
4.93923	8.03696	3.10437		13.5359	16.718	9.72047		2.51934	3.66844	4.38264		17.6022	17.5301	6.27897
3.40522	7.24528	3.56149		5.98346	17.5849	9.02894		3.64845	5.62264	7.70729		11.2697	10.1509	5.63439
3.36236	5.60674	4.99821		6.89009	9.37089	14.1715		2.66784	3.29034	3.53096		16.6024	13.4509	7.99237
	5.59692				12.7086				4.10783				4.69833
	15.9593				33.0851				2.2338				19.31

## Sheet: Extendend Data Figure 1k
Ly6Chi monocytes of total CD45+ cells (%) Dura				Neutrophils of total CD45+ cells (%) Dura				T cells of total CD45+ cells (%) Dura				B cells of total CD45+ cells (%) Dura
CON	SUS	RES		CON	SUS	RES		CON	SUS	RES		CON	SUS	RES
5.18881	5.72096	11.7307		12.0891	15.0029	29.529		6.1668	5.07881	2.3837		13.6648	4.49504	14.8512
3.61248	9.64014	6.94737		11.7679	20.83	25.8947		1.80624	2.75808	4.21053		19.0476	28.6577	12.4211
4.73496	10.7595	9.06886		19.6843	27.769	38.263		2.84395	4.17722	1.80569		32.4002	13.6076	22.7934
4.68868	5.19756	8.14159		19.9675	12.3575	37.917		4.32052	3.47388	3.00885		21.9599	7.39857	18.693
2.94508	5.26196	8.76526		6.65959	13.3137	23.0707		2.89201	2.78975	3.06381		18.9705	11.9301	15.1117
	12.148				37.9861				2.33572				16.987
	6.84932				25.2055				4.52055				9.17808

## Sheet: Extendend Data Figure 1l
Ly6Chi monocytes of total CD45+ cells (%) Choroid plexus				Neutrophils of total CD45+ cells (%) Choroid plexus				T cells of total CD45+ cells (%) Choroid plexus				B cells of total CD45+ cells (%) Choroid plexus
CON	SUS	RES		CON	SUS	RES		CON	SUS	RES		CON	SUS	RES
1.55421	0.634518	1.5873		3.37377	1.11041	3.7851		3.90447	1.45939	2.6862		3.71494	0.824873	2.442
0.607903	2.26782	0.425532		0.87386	0.647948	1.01064		1.97568	2.05184	2.23404		2.31763	1.40389	0.851064
0.460405	0.406669	0.952381		0.690608	1.38268	0.761905		1.38122	2.72468	2.15873		1.7035	0.691338	0.888889
0.801833	0.514328	1.0412		1.3173	0.661278	1.26754		1.89003	3.15944	5.6134		3.09278	1.46951	1.35808
0.289436	0.162955	1.40433		0.289436	0.65182	1.2873		1.30246	3.42205	2.1065		1.5919	0.543183	1.11176
	0.442723				0.442723				3.81848				0.387382
	1.42624								2.60799				1.42624
