# Supplementary material for: Circulating myeloid-derived MMP8 in stress susceptibility and depression
Source: Nature. 2024 Feb 7;626(8001):1108–15. doi: 10.1038/s41586-023-07015-2 (PMC10901735; doi:10.1038/s41586-023-07015-2)
Supplement: Supplementary file 14 — Source Data Extended Data Fig. 2 [file 41586_2023_7015_MOESM14_ESM.xlsx]

## Sheet: Extended Data Figure 2a
Total leukocytes (per μl blood)
HC	MDD
7700	5600
7500	10400
7900	8200
3500	7300
4300	4800
4900	6300
5200	6500
6400	6300
3800	5300
5100	5400
5600	9400
4800	4600
4500	4300
4800	5500
7300	6600
5200	9600
4100	6400
3300	6200
7000	3500
3800	2900
4200	6500
7300	8400
5600	6800
4400	3200
6500	7800
7600	4200
5100	7600
2800	5700
5600	5600
6200	7900
2800	5200
5100	6400
6700	10500
7800	5000
4900	8400
8300	3600
6300	3900
5700	8300
6400	4300
6500	5800
5800	3200
6800	5700
4100	7700
5800	4400
8600	5000
3700	5900
6000	3600
3500	6100
6500	7400
5300	4800
7400	8200
4800	5500
	5100
	4400
	7100
	6700
	4400
	9300
	8600
	8200
	4900
	6500
	6500
	8300
	4900
	5300
	8400
	7600
	6300
	8100
	5700
	8100
	8200
	9600
	4400
	5200
	10200
	7600
	8300
	7700
	7800
	7500
	5400
	5000
	10700
	6500
	6100
	5600
	8600
	6800
	5200
	5400
	8000
	6200
	5700
	6000
	5200
	6500
	8700
	8900
	7600
	7500
	6100
	6400
	8800
	12300
	13800
	10300
	6700
	7400
	5800
	5700
	7600
	6100
	5800
	7100
	3600
	4400
	4500
	8900
	6800
	7800
	7200
	7100
	5500
	9500
	7400
	4400
	5700
	7400
	6100

## Sheet: Extended Data Figure 2b
Eosinophils (per μl blood)
HC	MDD
100	100
100	300
100	100
100	100
200	0
200	400
200	100
100	100
100	200
100	500
100	100
100	300
0	200
100	100
300	600
100	100
0	100
500	300
400	200
200	100
100	200
100	300
300	0
100	100
200	300
100	0
300	300
0	500
100	500
100	200
0	0
100	100
1000	200
200	300
200	0
200	100
200	0
100	100
100	0
200	200
100	0
100	100
100	0
200	200
200	0
200	100
100	100
0	100
100	100
200	100
200	200
100	100
	400
	100
	100
	100
	100
	200
	500
	100
	100
	0
	100
	100
	100
	0
	200
	0
	100
	0
	100
	100
	0
	200
	200
	200
	300
	100
	400
	200
	200
	600
	100
	200
	300
	200
	0
	100
	300
	100
	500
	200
	200
	500
	300
	300
	600
	100
	300
	200
	200
	100
	100
	100
	200
	100
	700
	500
	100
	200
	100
	100
	200
	200
	100
	0
	100
	200
	300
	100
	300
	100
	200
	400
	100
	800
	200
	100
	100
	100
	100

## Sheet: Extended Data Figure 2c
Lymphocytes (per μl blood)
HC	MDD
3000	2500
2500	2600
3100	2300
1200	2100
1600	1800
2500	2400
1900	2600
1800	1600
1200	2100
2100	1500
1600	1700
2100	1800
2400	1300
1800	2100
2800	3400
1300	2600
2200	2000
1200	2100
2200	800
1200	1400
1100	1900
2700	2000
1600	1800
1100	1100
2400	2500
2800	1200
1700	2200
1300	2300
1800	2300
2100	2200
400	2500
1700	2400
2500	2100
700	1800
1000	1300
1500	1600
1100	1600
1700	1900
2400	1400
2000	2000
1600	1200
2200	2200
1200	2700
1800	1600
2700	800
1000	1300
2500	1800
1200	1200
1900	2300
2100	1800
1200	1400
1000	1800
	2400
	1200
	2500
	2600
	1200
	2700
	1300
	2800
	2300
	2200
	1500
	1500
	1100
	1600
	2000
	1300
	3500
	3200
	1900
	2600
	1700
	3600
	1400
	1300
	2500
	1900
	2200
	2500
	1700
	2200
	1300
	1300
	2200
	1900
	1500
	1800
	2100
	2300
	1700
	2000
	1200
	1700
	1800
	3000
	1100
	2000
	1400
	2200
	2400
	1700
	1600
	2000
	1800
	2600
	2100
	1900
	1700
	2000
	1400
	2000
	1700
	1900
	1200
	1300
	1400
	1300
	1600
	2700
	2100
	1800
	2800
	2000
	1500
	2200
	2300
	800
	1900
	2400
	1800

## Sheet: Extended Data Figure 2d
Platelets (per μl blood)
HC	MDD
267000	318000
192000	310000
309000	310000
149000	175000
273000	242000
219000	262000
234000	242000
336000	321000
187000	218000
320000	221000
265000	168000
211000	201000
199000	243000
236000	235000
211000	190000
196000	356000
288000	279000
202000	231000
254000	240000
198000	163000
177000	247000
256000	277000
183000	212000
154000	312000
208000	290000
260000	146000
235000	222000
297000	263000
218000	238000
297000	202000
173000	300000
201000	220000
234000	374000
300000	214000
192000	324000
188000	192000
261000	200000
320000	283000
247000	230000
325000	244000
248000	269000
302000	212000
266000	248000
208000	170000
234000	169000
172000	216000
293000	133000
254000	190000
218000	318000
276000	245000
301000	229000
369000	199000
	299000
	185000
	241000
	325000
	350000
	260000
	223000
	337000
	351000
	228000
	259000
	391000
	184000
	291000
	246000
	217000
	203000
	267000
	172000
	265000
	256000
	358000
	174000
	230000
	232000
	284000
	294000
	222000
	295000
	265000
	289000
	213000
	250000
	318000
	235000
	216000
	259000
	296000
	180000
	190000
	349000
	187000
	268000
	202000
	268000
	287000
	278000
	334000
	206000
	197000
	263000
	221000
	249000
	267000
	314000
	316000
	224000
	264000
	205000
	351000
	204000
	148000
	227000
	427000
	256000
	214000
	246000
	331000
	271000
	268000
	204000
	358000
	219000
	248000
	271000
	205000
	325000
	182000
	186000

## Sheet: Extended Data Figure 2e
Red blood cells (per μl blood)
HC	MDD
5.06	4.52
5.3	4.91
4.52	6.33
4.98	4.55
4.91	4.52
6.04	4.68
4.76	4.29
4.85	5.11
4.74	4.67
5.11	4.11
4.43	4.72
4.87	4.82
4.91	4.65
4.03	4.12
4.8	5.5
5.23	4.02
3.74	4.61
4.44	5.3
4.64	4.19
4.56	3.71
5	5.11
4.5	4.75
5.27	4.9
4.56	4.2
5.01	5.43
4.89	5.93
4.46	4.97
3.85	4.76
5.26	4.8
5.01	4.65
4.63	4.43
4.11	5.07
4.73	4.37
5.3	4.55
3.69	4.5
4.57	3.83
4.49	3.65
4.52	4.95
4.5	4.96
4.93	4.96
4.02	4.8
4.96	5.1
4.18	5.1
4.71	5.4
4.97	5.14
4.36	4.35
3.87	5.05
4.94	5.04
4.57	4.47
4.62	4.56
5.15	4.69
4.91	4.87
	4.24
	4.94
	5.09
	5.06
	4.22
	4.06
	5.51
	4.35
	3.91
	4.26
	4.97
	4.24
	4.86
	4.62
	4.22
	4.1
	4.15
	4.01
	5.11
	4.65
	3.9
	4.36
	4.91
	5.64
	4.89
	5.48
	4.28
	4.67
	6.19
	4.7
	4.25
	5.54
	4.63
	4.97
	4.88
	4.27
	4.96
	3.76
	4.94
	4.53
	5.06
	5.23
	4.09
	4.09
	4.42
	4.43
	4.31
	4.61
	5.22
	5.54
	4.44
	4.55
	3.96
	5.02
	4.5
	4.33
	4.98
	4.27
	4.93
	4.58
	4.32
	4.5
	4.62
	4.61
	4.13
	5.32
	5.1
	4.4
	4.73
	4.69
	4.41
	4.35
	5.15
	4.58
	4.78
	4.47
	4.99
	4.95
	4.32

## Sheet: Extended Data Figure 2g
Total B cells of total CD45+ cells (%)
HC	MDD
5.94477	5.66564
6.78216	6.74768
7.33125	7.19536
7.44591	8.21659
7.92116	8.35469
8.40668	9.03293
8.44752	9.23399
8.73577	9.30168
8.89518	10.5638
8.92927	10.7206
8.95507	10.8759
9.12828	11.8079
10.4769	12.9681
12.1251	13.1634
12.3727	13.7233
13.0519	13.8727
14.0149	14.1268
14.7057	14.6899
17.0423	19.2239
17.7151
19.4701

## Sheet: Extended Data Figure 2h
Naïve B cells of total B cells (%)
HC	MDD
27.8067	31.103
29.8571	35.8882
34.2804	37.0436
37.5566	40.2842
37.6182	43.9281
39.8236	50.7041
46.1514	51.6801
47.5028	52.3834
47.5756	52.4497
48.7751	53.0426
51.3849	53.5106
51.9387	54.9366
53.285	55.1574
54.912	55.4428
55.196	55.4713
55.3686	57.4991
55.3798	59.3765
55.9218	59.974
56.4537	61.1276
57.4634	63.8955
57.5438
58.787

## Sheet: Extended Data Figure 2i
Transitional B cells of total B cells (%)
HC	MDD
7.41916	7.98783
7.71211	8.56794
7.79632	8.77339
7.88091	9.07973
9.45751	9.62413
9.48999	9.76083
9.69557	9.93426
10.0813	9.99493
10.1415	10.0922
10.491	10.1085
10.7219	10.4949
10.8974	10.6282
11.1003	10.6567
11.8588	10.9149
12.1453	11.2128
12.2488	11.5274
12.2888	13.3915
13.059	13.8199
15.3942	14.1713
15.5683
18.2695

## Sheet: Extended Data Figure 2j
Memory B cells of total B cells (%)
HC	MDD
6.41226	8.7111
7.04813	9.06245
7.80024	9.84909
8.18268	9.99566
10.6922	11.5688
11.0514	11.6604
11.9624	11.96
13.9537	12.321
14.0242	12.4404
14.298	13.6608
14.6569	13.82
17.5633	15.082
19.1589	15.4595
19.2739	15.5561
20.4313	22.0783
21.5314	22.185
22.6445	23.253
25.9665	28.6613
28.1962	30.9053
29.5626
29.7472
