# Supplementary material for: Circulating myeloid-derived MMP8 in stress susceptibility and depression
Source: Nature. 2024 Feb 7;626(8001):1108–15. doi: 10.1038/s41586-023-07015-2 (PMC10901735; doi:10.1038/s41586-023-07015-2)
Supplement: Supplementary file 15 — Source Data Extended Data Fig. 3 [file 41586_2023_7015_MOESM15_ESM.xlsx]

## Sheet: Extended Data Figure 3a
Social interaction ratio
CON	SUS	RES
1.54479	0.447601	1.32036
1.55576	0.129184	1.22815
1.93131	0.608749	1.35556
1.54193	0.296868	1.59988
1.45788	0.415573	1.45961
1.27293	0.364557	1.51862

## Sheet: Extended Data Figure 3b
Locomotion (cm)
CON	SUS	RES
1423.2	1248.77	1047.51
1142.23	1113.9	1197.75
1306.87	1163.9	1207.35
1305.67	1288.7	1495.87
1300.83	1168.95	1306.25
1287.23	1234.26	1108.3
