# Supplementary material for: Circulating myeloid-derived MMP8 in stress susceptibility and depression
Source: Nature. 2024 Feb 7;626(8001):1108–15. doi: 10.1038/s41586-023-07015-2 (PMC10901735; doi:10.1038/s41586-023-07015-2)
Supplement: Supplementary file 16 — Source Data Extended Data Fig. 4 [file 41586_2023_7015_MOESM16_ESM.xlsx]

## Sheet: Extended Data Figure 4a
Social interaction ratio
CON	SUS	RES
1.06985	0.650816	1.24899
2.09196	0.493433	1.369
0.863373	0.00526479	1.32124
1.00795	0.0519966	1.16313
1.27926	0.216992
0.837494	0.39537
2.58928	0.0622362
0.812227	0
0.941878	0.272197

## Sheet: Extended Data Figure 4b
Locomotion (cm)
CON	SUS	RES
878.497	737.961	587.389
907.993	851.66	1131.98
1252.69	876.82	997.436
1292.61	852.222	1226.89
1245.47	1062.13
1077.27	984.529
1263.69	1286.5
1062.59	775.755
1266.99	1056.07

## Sheet: Extended Data Figure 4f
No. of Ccr2rfp+ monocytes (whole brain) x Social interaction ratio
No. of Ccr2rfp+ monocytes (whole brain)	Social interaction ratio
3811	1.06985
3823	2.09196
7517	0.863373
2839	1.00795
3407	1.27926
6698	0.837494
2537	2.58928
779	0.812227
1721	0.941878
11937	0.39537
7439	0.0622362
16602	0
6332	0.650816
3918	0.493433
8962	0.00526479
7480	0.0519966
7172	0.216992
7490	1.24899
3529	1.369
2891	1.32124
4435	1.16313

## Sheet: Extended Data Figure 4g
No. of Ccr2rfp+ monocytes (NAc)
CON	SUS	RES
4	44	7
4	43	4
48	27	2
0	41	2
4	5
1	18
0	15
6	11
	29

## Sheet: Extended Data Figure 4h
No. of Ccr2rfp+ monocytes (NAc) x Social interaction ratio
No. of Ccr2rfp+ monocytes (NAc)	Social interaction ratio
4	1.06985
4	2.09196
48	0.863373
0	1.00795
4	1.27926
1	0.837494
0	0.812227
6	0.941878
44	0.39537
43	0.0622362
27	0
41	0.272197
5	0.650816
18	0.493433
15	0.00526479
11	0.0519966
29	0.216992
7	1.24899
4	1.369
2	1.32124
2	1.16313

## Sheet: Extended Data Figure 4i
No. of Ccr2rfp+ monocytes (PFC)
CON	SUS	RES
0	32	0
0	32	26
0	16	45
0	13	0
0	0
0	0
0	0
8	0
	0

## Sheet: Extended Data Figure 4j
No. of Ccr2rfp+ monocytes (prefrontal cortex) x Social interaction ratio
No. of Ccr2rfp+ monocytes (PFC)	social interaction ratio
0	1.06985
0	2.09196
0	0.863373
0	1.00795
0	1.27926
0	0.837494
0	0.812227
8	0.941878
32	0.39537
32	0.0622362
16	0
13	0.272197
0	0.650816
0	0.493433
0	0.00526479
0	0.0519966
0	0.216992
0	1.24899
26	1.369
45	1.32124
0	1.16313

## Sheet: Extended Data Figure 4k
Social interaction ratio
CON	SUS	RES
1.2449	0.236047	1.34109
1.22935	0.415885	1.15971
1.21262	0.46961	1.56406

## Sheet: Extended Data Figure 4l
Locomotion (cm)
CON	SUS	RES
1432.59	1167.24	1251.92
1366.13	1285.57	1791.1
1520.19	975.645	997.791

## Sheet: Extended Data Figure 4p
Mmp8 fold change (Leptomeninges)
CON	SUS	RES
0.266	0.904	1.685
1.705	0.712	1.028
0.651	1.327	0.562
0.896	0.184	1.108
1.485	1.046	0.935
	0.771
	1.298

[truncated: 2 more sheets: Extended Data Figure 4q, Extended Data Figure 4r]
