# Supplementary material for: Circulating myeloid-derived MMP8 in stress susceptibility and depression
Source: Nature. 2024 Feb 7;626(8001):1108–15. doi: 10.1038/s41586-023-07015-2 (PMC10901735; doi:10.1038/s41586-023-07015-2)
Supplement: Supplementary file 17 — Source Data Extended Data Fig. 5 [file 41586_2023_7015_MOESM17_ESM.xlsx]

## Sheet: Extended Data Figure 5b
Social interaction ratio
CON	SUS	RES
1.81548	0.070302	1.34109
1.52679	0.076421	1.15971
1.29246	0.129744	1.56406

## Sheet: Extended Data Figure 5c
Locomotion (cm)
CON	SUS	RES
1761.57	1204.85	1186.95
1440.66	1216.16	1015.99
1228.7	1235.01	1173.21
