# Supplementary material for: Circulating myeloid-derived MMP8 in stress susceptibility and depression
Source: Nature. 2024 Feb 7;626(8001):1108–15. doi: 10.1038/s41586-023-07015-2 (PMC10901735; doi:10.1038/s41586-023-07015-2)
Supplement: Supplementary file 18 — Source Data Extended Data Fig. 6 [file 41586_2023_7015_MOESM18_ESM.xlsx]

## Sheet: Extended Data Figure 6a
Social interaction ratio
CON	SUS	RES
1.4432	0.574393	1.11486
1.279	0.553141	1.44719
1.64344	0.522327	1.0368
1.86399	0.739629	1.37715
1.8818	0.380012	1.14129
1.30852	0.685803	1.27678
1.09557	0.342105	1.07911
0.921768	0.47307
	0.300955
	0.335759
	0.295364
	0.385903
	0.772358
	0.147627
	0.078423
	0.042602

## Sheet: Extended Data Figure 6b
Locomotion (cm)
CON	SUS	RES
1576.57	1567.99	1226.18
1150.53	1623.03	1441.05
1702.57	1299.12	1118.23
1502.43	1511.34	1305.92
1272.45	1284.57	1549.3
1429.5	1191.65	1233.6
1241.53	917.439	924.307
971.305	1494.06
	964.507
	813.169
	1040.16
	1048.48
	923.501
	991.727
	752.205
	814.2

## Sheet: Extended Data Figure 6c
Social interaction ratio
CON	SUS	RES
1.30848	0.485413	1.90183
0.728636	0.199068	1.14614
1.05559	0.127121	1.75731
1.24108	0.320557	1.1945
1.25153	0.294737	1.29958
1.1145	0.602098	1.3259
1.25173	0.77017
1.2012	0.475514
1.32635	0.88493
1.11827

## Sheet: Extended Data Figure 6d
Locomotion (cm)
CON	SUS	RES
917.243	928.054	935.2
1079.69	1064.7	1172.91
1261.69	727.45	1526.52
984.397	915.169	925.356
983.591	1198.01	718.096
1072.31	1163.86	1276.07
1038.38	1115.91
1262.16	801.875
868.95	1115.57
959.305

## Sheet: Extended Data Figure 6e
MMP8 (ng/ml)
CON	SUS	RES
32.2	82.15	76.55
38.85	84.9	75.65
38.85	73.05	52.9
31.95	162.3	89.5
25.55	52.45	69.5
48.7	93.45	66.25
78.4	53.4
61.7	114
77.75	121.15
30.9

## Sheet: Extended Data Figure 6f
MMP8 (ng/ml)
CON	CVS
51.25	62
47.95	86.55
62.15	75.8
48.45	46.95
56.25	67.1
63.15	89.65
34.75	72.4
26.75	65.55
20.15	53.15
25.8	64.45
29	66.15
40.4	56.15
30.15	46.85
24.65	99.5
42.15	74.65
20.9	34
	41.05
	35.75
	30.8
	46.1
	37.45
	39.4
	33.3

## Sheet: Extended Data Figure 6g
MMP2 (ng/ml)
CON	SUS	RES
725.51	655.124	624.804
732.082	667.652	678.698
815.369	682.39	685.624
816.982	728.481	702.007
824.737	738.827	723.011
843.564	744.643	745.902
847.148	758.523	817.304
856.619	764.379
	768.66
	782.976
	911.091

## Sheet: Extended Data Figure 6h
MMP3 (ng/ml)
CON	SUS	RES
80.5746	98.9157	108.637
80.6095	100.292	132.205
80.1211	104.46	98.9988
106.308	125.793	106.847
83.819	140.016	120.794
100.557	140.903	147.802
121.048	148.165	135.607
94.8604	153.939
	157.686
	161.309
	162.759

## Sheet: Extended Data Figure 6i
proMMP9 (ng/ml)
CON	SUS	RES
4.30627	3.67868	7.08726
4.65612	3.93324	5.53429
6.1123	5.39495	5.91919
7.4801	6.01183	5.76641
9.17	6.69515	6.42659
10.2043	8.63003	5.16542
18.0373	10.0039
23.6745	10.9685
	12.9874
	15.3926
	15.8601

## Sheet: Extended Data Figure 6j
MMP12 (pg/ml)
CON	SUS	RES
202.962	322.656	154.174
261.182	231.496	175.136
199.103	214.92	282.41
153.785	234.58	199.875
148.72	192.538	164.668
91.7473	152.227	152.617
126.004	149.11	104.602
81.5811	120.484
	134.255
	207.206
	187.515
