# Supplementary material for: Circulating myeloid-derived MMP8 in stress susceptibility and depression
Source: Nature. 2024 Feb 7;626(8001):1108–15. doi: 10.1038/s41586-023-07015-2 (PMC10901735; doi:10.1038/s41586-023-07015-2)
Supplement: Supplementary file 19 — Source Data Extended Data Fig. 7 [file 41586_2023_7015_MOESM19_ESM.xlsx]

## Sheet: Extended Data Figure 7a
Social interaction ratio
CON	SUS	RES
1.15991	0.405855	1.39108
1.56882	0.544261	1.22619
1.26415	0.397904	1.34042
1.09527	0.446074	1.46636
1.10085	0.489854	1.4287
1.14929		1.20318

## Sheet: Extended Data Figure 7b
Locomotion (cm)
CON	SUS	RES
1573.86	941.628	832.349
1690.73	1048.46	1350.79
1507.35	1023.17	1612.29
1013.84	950.114	1435.91
1165.29	1073.85	1390.68
1137.61		1041.39

## Sheet: Extended Data Figure 7c
Social interaction ratio
CON	SUS	RES
1.61543	0.0649538	1.14704
1.48574	0.446212	1.28727
0.906644	0.208933	1.28534

## Sheet: Extended Data Figure 7d
Locomotion (cm)
CON	SUS	RES
1495.27	1010.36	1013.66
1157.94	1404.01	1109.18
1061.48	872.323	1413.33

## Sheet: Extended Data Figure 7e
Extracellular space (%)
CON	SUS	RES
14.581	18.057	22.386
15.663	18.032	13.674
15.707	18.535	19.967

## Sheet: Extended Data Figure 7f
Extracellular space (%) x MMP8 (ng/ml)
Extracellular space (%)	MMP8 (ng/ml)
14.581	56.7
15.663	61.2
15.707	39.3
18.057	92.3
18.032	143.9
18.535	140.6
22.386	76.9
13.674	108
19.967	84.5

## Sheet: Extended Data Figure 7g
Social interaction ratio
CON	SUS	RES
2.78599	0.048743	1.11383
1.0372	0.576707	1.54244
1.85478	0.301164	1.0453
1.22364	0.685076	1.30093
0.620846	0.41992	1.32637
1.27648	0.305263	1.07316

## Sheet: Extended Data Figure 7h
Locomotion (cm)
CON	SUS	RES
1361.38	1114.28	1292.69
1490.99	1380.99	1323.38
1709.04	1080.02	1423.07
1365.56	1130.82	1396.05
1220.54	1216.7	1326.92
1251.46	1096.5	1302.73

## Sheet: Extended Data Figure 7i
Aggrecan (% control)
CON	SUS	RES
1.11545	0.905706	0.984767
0.918808	0.948392	0.963882
0.825334	0.751626	0.753945
1.09568	0.827293	0.992471
1.03212	0.888691	0.992923
1.01262	0.71612	0.906527

## Sheet: Extended Data Figure 7j
Aggrecan (% control) x Social interaction ratio
Aggrecan (% control)	Social interaction ratio
1.11545	2.78599
0.918808	1.0372
0.825334	1.85478
1.09568	1.22364
1.03212	0.620846
1.01262	1.27648
0.905706	0.048743
0.948392	0.576707
0.751626	0.301164
0.827293	0.685076
0.888691	0.41992
0.71612	0.305263
0.984767	1.11383
0.963882	1.54244
0.753945	1.0453
0.992471	1.30093
0.992923	1.32637
0.906527	1.07316

[truncated: 5 more sheets: Extended Data Figure 7k, Extended Data Figure7m, Extended Data Figure 7n, Extended Data Figure 7o, Extended Data Figure 7p]
