# Supplementary material for: Circulating myeloid-derived MMP8 in stress susceptibility and depression
Source: Nature. 2024 Feb 7;626(8001):1108–15. doi: 10.1038/s41586-023-07015-2 (PMC10901735; doi:10.1038/s41586-023-07015-2)
Supplement: Supplementary file 20 — Source Data Extended Data Fig. 8 [file 41586_2023_7015_MOESM20_ESM.xlsx]

## Sheet: Extended Data Figure 8a
CD45.2+ cells of total CD45+ cells (%)
WT-->WT-CON	Mmp8-/--->WT-CON	WT-->WT-CSDS	Mmp8-/--->WT-CSDS
89.9	90.3	88.8	93.4
83.7	89.5	88.8	89.2
86.3	87	88.6	91.7
85.2	92.4	91.3	88.4
93.9	91.3	87.2	89.1
86.7	87.8	84.4	91
	89.3	89.7	93.3
		87.6	83.8
		79.3	89.3
		89.8	90.8
		88.3	87.6
		86.9	88.7
		89.9	86.9
		87	88.6
		88.5	90.8
			90.1
			91.7

## Sheet: Extended Data Figure 8b
Ly6Chi monocytes of total CD45.2+ (%)
WT-->WT-CON	Mmp8-/--->WT-CON	WT-->WT-CSDS	Mmp8-/--->WT-CSDS
3.5888	3.7377	16.144	2.11592
1.97074	4.40283	6.24424	8.1145
6.12588	3.80504	6.62604	3.68821
10.171	3.02326	5.3611	4.13964
7.2636	8.09564	4.26215	4.31896
5.26817	5.04852	5.26725	9.39689
	3.81783	5.81914	15.8107
		4.38853	4.69697
		1.1853	4.18251
		4.23379	6.13153
		6.95315	7.42299
		5.49774	5.62505
		10.3655	7.95632
		11.1665	5.64901
		4.53613	7.56194
			7.00244
			9.1074

## Sheet: Extended Data Figure 8c
Neutrophils of total CD45.2+ cells (%)
WT-->WT-CON	Mmp8-/--->WT-CON	WT-->WT-CSDS	Mmp8-/--->WT-CSDS
20.3505	20.0109	36.8804	49.54
41.6437	17.3977	29.4009	32.5069
36.5083	12.3441	45.779	17.1673
28.1044	46.9259	30.2547	21.6602
31.2959	27.7018	19.0781	21.9472
23.3824	22.2894	12.1653	34.8766
	16.2785	22.5628	44.3451
		17.4803	20.8392
		24.8947	36.9572
		13.1958	20.93
		42.9079	19.8648
		18.2156	22.6665
		25.7743	26.2834
		26.3685	26.7768
		45.6592	22.7504
			22.3859
			30.5029

## Sheet: Extended Data Figure 10d
IL6 (pg/ml)
WT-->WT-CON	Mmp8-/--->WT-CON	WT-->WT-CSDS	Mmp8-/--->WT-CSDS
0	0	12.8042	40.1663
27.1376	2.81192	0	13.2386
7.15682	0	9.11177	9.5462
0	47.1145	0	6.28794
5.63624	66.2209	0	13.2385
0	0	10.6321	49.9372
	5.85334	1.50829	0
		10.6322	36.6921
		0.639009	18.0166
		16.2792	0
		11.501	0
		4.76728	7.15685

## Sheet: Extended Data Figure 8e
IL10 (pg/ml)
WT-->WT-CON	Mmp8-/--->WT-CON	WT-->WT-CSDS	Mmp8-/--->WT-CSDS
8.40823	21.9186	17.8108	25.0372
22.4585	0	18.8506	14.6852
12.5946	0	18.8506	11.5548
10.511	16.7775	15.7184	27.0696
5.18769	0	0	13.1362
0	0	0	8.40096
	0	13.6576	15.7337
		16.2507	14.6974
		22.9584	4.12617
		4.6726	6.27521
		18.8506	0
		20.9174	0
		1.41185

## Sheet: Extended Data Figure 8f
IL12p40 (pg/ml)
WT-->WT-CON	Mmp8-/--->WT-CON	WT-->WT-CSDS	Mmp8-/--->WT-CSDS
7.89992	12.7454	0	0
10.4398	0	14.6564	4.79723
13.1455	0	24.098	10.4398
5.61015	11.8585	16.1259	4.36752
0	11.2527	0	0
0	0	0	5.11979
	0	16.8689	0
		13.3567	14.0047
		16.6329	11.6659
		10.8215	0
		8.92359	7.09681
		1.81557	0
		0	0

## Sheet: Extended Data Figure 8g
CCL2 (pg/ml)
WT-->WT-CON	Mmp8-/--->WT-CON	WT-->WT-CSDS	Mmp8-/--->WT-CSDS
80.1634	89.5625	34.441	90.0821
51.4053	53.881	58.296	61.7197
61.4205	0	74.239	85.6029
51.4053	69.3232	58.296	64.979
24.1757	96.9246	58.296	131.757
17.9278	40.4421	27.9149	129.621
	0	81.366	38.5286
		74.239	58.4604
		67.8552	83.0768
		57.7892	15.958
		54.6647	28.1391
		61.7197	0
		30.1315	100.93

## Sheet: Extended Data Figure 8h
VEGF (pg/ml)
WT-->WT-CON	Mmp8-/--->WT-CON	WT-->WT-CSDS	Mmp8-/--->WT-CSDS
1.34018	3.78272	1.80584	2.4311
4.33804	2.51305	3.46092	2.2756
4.33775	2.28295	3.69832	4.65886
1.80584	0	2.91127	3.46308
1.64969	7.73791	1.6556	4.81929
1.80584	1.88294	0.354477	3.30054
	0.280631	4.17761	1.57193
		2.27419	3.06257
		4.3392	4.01923
		3.38438	1.19896
		1.65161	2.35601
		4.41896	1.1093
		0	2.35358

## Sheet: Extended Data Figure 8i
TNF (pg/ml)
WT-->WT-CON	Mmp8-/--->WT-CON	WT-->WT-CSDS	Mmp8-/--->WT-CSDS
15.2013	19.5196	10.1758	11.7141
5.23503	8.79638	12.377	20.794
12.377	0	11.9371	11.052
8.82957	14.3399	3.83031	13.6761
0	12.8137	3.79654	13.0264
6.12566	5.88122	13.4705	2.44342
	9.70764	14.124	5.68883
		13.9065	12.8092
		14.5581	13.0315
		14.9909	5.69248
		16.7249	11.9054
		9.0597	2.9187
			0

## Sheet: Extended Data Figure 8j
Sucrose preference (%)
WT-->WT-CON	Mmp8-/--->WT-CON	WT-->WT-CSDS	Mmp8-/--->WT-CSDS
84.6154	86.4078	75.8065	80
90.566	79.4118	61.9718	69.6078
77	90.678	79	83.0189
77.2152	85.2941	82.2917	89.6226
55.5556	80.5556	83.5821	86.1111
87.3016	81.9149	83.3333	80
	88	90.0763	71.2329
		77.7778	79.2079
		80.9524	90.1961
		86.2069	66.6667
		83.0645	83.1325
		88.8889	84.6774
		77	84.6154
		80.4598	82
			80.7692

[truncated: 5 more sheets: Extended Data Figure 8k, Extended Data Figure 8l, Extended Data Figure 8m, Extended Data Figure 8n, Extended Data Figure 8o]
