# Supplementary material for: Circulating myeloid-derived MMP8 in stress susceptibility and depression
Source: Nature. 2024 Feb 7;626(8001):1108–15. doi: 10.1038/s41586-023-07015-2 (PMC10901735; doi:10.1038/s41586-023-07015-2)
Supplement: Supplementary file 21 — Source Data Extended Data Fig. 9 [file 41586_2023_7015_MOESM21_ESM.xlsx]

## Sheet: Extended Data Figure 9a
Social interaction ratio
WT	cKO
0.654232	1.10259
2.04624	0.380824
1.44727	1.07573
0.998515	0.712482
0.612749	1.78219
0.678648	0.70235
0.774781	1.09714
0.902121	1.20729
1.07658	0.871517
1.85539	0.928431
	0.347517
	1.2217

## Sheet: Extended Data Figure 9b
Locomotion
WT	cKO
969.362	1036.68
1113.06	925.081
848.555	953.678
603.103	868.854
725.875	1120.45
843.075	851.505
823.794	1204.65
797.532	870.681
1269.29	1068.49
1294.28	870.893
	500.638
	697.27

## Sheet: Extended Data Figure 9c
Ly6Chi monocytes of total CD45+ cells (%)
WT	cKO
1.45	1.83
1.42	1.09
1.42	1.53
1.37	1.06
1.21	1.16
0.95	0.97
0.94	1.04
1.6	1.21
1.23	1.52
1.12	1.45
1.36	2.34
	1.34

## Sheet: Extended Data Figure 9d
Ly6Clow monocytes of total CD45+ cells (%)
WT	cKO
1.54	1.69
1.72	1.65
1.54	1.85
1.82	1.61
1.85	1.49
1.45	1.45
1.34	1.47
1.3	1.96
1.85	1.64
1.51	1.72
1.05	1.62
	1.69

## Sheet: Extended Data Figure 9e
Neutrophils of total CD45+ cells (%)
WT	cKO
7.09	18.6
20.6	11.6
6.62	9.4
28.2	6.2
36.3	4.94
7.15	9.8
6.68	7.51
2.9	9.8
5.83	8.07
4.94	5.24
	8.51
	9.31

## Sheet: Extended Data Figure 9f
B cells of total CD45+ cells (%)
WT	cKO
58.9	48.2
46.8	53
61.4	53.8
33.5	52
42.6	53.2
34	52.2
56.6	53.1
54.8	53.8
61	56.7
58.8	53.3
61.5	51.2
	51.4

## Sheet: Extended Data Figure 9g
CD4+ T cells of total CD45+ cells (%)
WT	cKO
52.9	55
50.9	52.9
52.5	53
50.9	55.2
51.2	54.3
54.4	53.7
55.1	53.9
56.1	54.9
49.2	55.2
52.8	51.1
53.9	56.9
	53.7

## Sheet: Extended Data Figure 9h
CD8+ T cells/ total CD45+ cells (%)
WT	cKO
39	36.3
39	38
40.5	38.2
37.5	37.8
37.8	36.5
37.7	39.8
38.1	39.6
38.1	38.8
41.5	38.3
39.4	42.6
40.3	36
	39.7

## Sheet: Extended Data Figure 9i
Social interaction ratio
WT	cKO
0.096954	0.081856
0.10829	0.358788
0.176225	0.381067
0.186821	0.475535
0.222926	0.483137
0.313008	0.522618
0.391171	0.54432
0.472222	0.605317
0.506239	0.685009
0.516607	0.715714
0.601708	0.858711
0.615866	0.935718
0.624351	0.94866
0.672208	0.963784
0.698836	0.993865
0.909887	1.06693
1.22606	1.08698
	1.09485
	1.56714

## Sheet: Extended Data Figure 9j
Locomotion (cm)
WT	cKO
1374.32	1354.28
1017.03	466.251
507.452	1079.64
1207.94	1033.14
1302.2	1264.23
1209.66	685.487
1486.24	976.315
1075.6	1320.22
1417.78	1002.03
1208.16	858.603
1132.51	1106.58
1115.98	1824.75
777.448	461.936
1125.55	978.816
681.129	1146.48
1164.91	692.722
930.375	294.898
	1304.65
	984.529

[truncated: 4 more sheets: Extended Data Figure 9k, Extended Data Figure 9l, Extended Data Figure 9m, Extended Data Figure 9n]
